# Supplementary material for: Piscine Orthoreovirus-1 Isolates Differ in Their Ability to Induce Heart and Skeletal Muscle Inflammation in Atlantic Salmon (Salmo salar)
Source: Pathogens. 2020 Dec 14;9(12):1050. doi: 10.3390/pathogens9121050 (PMC7765100; doi:10.3390/pathogens9121050)
Supplement: Supplementary file 1 [file pathogens-09-01050-s001.zip]

Archive with 3 entries (2 files):
- pathogens-1028286-supplementary/
- pathogens-1028286-supplementary/PRV virulence - All data.xlsx
- pathogens-1028286-supplementary/Virulence PRV - Supplementary 20201214.docx
