# Supplementary material for: Piscine Orthoreovirus-1 Isolates Differ in Their Ability to Induce Heart and Skeletal Muscle Inflammation in Atlantic Salmon (Salmo salar)
Source: Pathogens. 2020 Dec 14;9(12):1050. doi: 10.3390/pathogens9121050 (PMC7765100; doi:10.3390/pathogens9121050)
Supplement: Supplementary file 1 [file pathogens-09-01050-s001.zip › pathogens-1028286-supplementary/PRV virulence - All data.xlsx]

## Sheet: PRV virulence trial
					BLOOD CELLS								PLASMA				HEART				HEART					IMMUNE RESPONSE BLOOD
					RT-qPCR (PRV)				Flow cytometry			HemoQue	RT-qPCR (PRV)				RT-qPCR (PRV)				Histopathology					EF1a			Mx							ISG15							INFa
ID	Time	Group	Fish		Cq (1)	Cq (2)	Cq (mean)	SD	MFI Ctr	MFI σ1	MFI σ1-Ctr	Hgb g/dL	Cq (1)	Cq (2)	Cq (mean)	SD	Cq (1)	Cq (2)	Cq (mean)	SD	Atrium	Epicard	Comp	Spong	Cardiac score (total)	Cq1	Cq2	Ct mean	Cq1	Cq2	Ct mean	dCt	dCt avg	ddCt	2^-ddCt	Cq1	Cq2	Ct mean	dCt	dCt avg	ddCt	2^-ddCt	Cq1	Cq2	Ct mean	dCt	dCt avg	ddCt	2^-ddCt
11	1wpc	NOR2018 SF	F1		31.23	31.9	31.565	0.473762	0.31	0.38	0.07	9.6	-	-	-	-	-	-	-	-	-	-	-	-	-	22.169	22.2868	22.2279	27.4186	27.3973	27.408	5.18007		-0.345924	1.27096	21.0814	21.4951	21.2883	-0.939634		-1.16122	2.23646	32.5487	32.3975	32.4731	10.2452		0.305843	0.808969
12	1wpc	NOR2018 SF	F2		No Cq	No Cq	35	-	0.33	0.4	0.07	11	-	-	-	-	-	-	-	-	-	-	-	-	-	22.2214	22.2419	22.2316	28.4777	29.1108	28.7942	6.56259		1.0366	0.487474	22.3781	22.8056	22.5919	0.360244		0.138662	0.908361	31.2263	31.5148	31.3705	9.13892		-0.800471	1.74167
13	1wpc	NOR2018 SF	F3		32.78	33	32.89	0.155563	0.37	0.43	0.06	10.7	-	-	-	-	-	-	-	-	-	-	-	-	-	21.4958	22.0387	21.7672	27.2354	27.7273	27.4813	5.7141		0.188103	0.877759	21.2776	21.7041	21.4908	-0.276426		-0.498008	1.41226	31.1062	30.9705	31.0383	9.27109		-0.668302	1.5892
14	1wpc	NOR2018 SF	F4		31.41	31.29	31.35	0.0848528	0.34	0.42	0.08	12.9	-	-	-	-	-	-	-	-	-	-	-	-	-	21.8248	21.5295	21.6772	24.6154	24.1365	24.376	2.69881		-2.82719	7.09689	19.4958	19.4263	19.461	-2.21614		-2.43772	5.41785	31.4028	31.7129	31.5579	9.88071		-0.0586867	1.04152
15	1wpc	NOR2018 SF	F5		32.31	32.46	32.385	0.106066	0.33	0.43	0.1	10.3	-	-	-	-	-	-	-	-	-	-	-	-	-	20.5697	20.4468	20.5082	26.4684	26.2053	26.3369	5.82863		0.302635	0.81077	21.2433	21.4569	21.3501	0.841856		0.620274	0.650547	31.4131	31.4781	31.4456	10.9373		0.997955	0.500709
16	1wpc	NOR2018 SF	F6		32.11	32.54	32.325	0.304056	0.35	0.42	0.07	11.2	-	-	-	-	-	-	-	-	-	-	-	-	-	21.2529	20.9972	21.1251	26.3938	25.9689	26.1814	5.05631		-0.469682	1.3848	20.2965	20.3302	20.3133	-0.811718		-1.0333	2.0467	31.5037	30.8862	31.1949	10.0699		0.130493	0.913519
17	1wpc	NOR2018 SF	F7		32.3	32.5	32.4	0.141421	0.35	0.43	0.08	10.1	-	-	-	-	-	-	-	-	-	-	-	-	-	22.288	22.1577	22.2229	27.9802	27.8346	27.9074	5.68451		0.158513	0.895948	20.7013	21.2535	20.9774	-1.24545		-1.46703	2.76452	31.0102	31.2858	31.148	8.92515		-1.01425	2.01985
18	1wpc	NOR2018 SF	F8		No Cq	34.79	34.79	-	0.34	0.42	0.08	9.8	-	-	-	-	-	-	-	-	-	-	-	-	-	22.0768	22.0283	22.0526	27.2543	27.1723	27.2133	5.16072		-0.365274	1.28813	20.5428	21.3304	20.9366	-1.11598		-1.33756	2.52723	31.6261	32.1708	31.8984	9.84585		-0.0935463	1.06699
19	1wpc	NOR2018 SF	F9		32.66	32.39	32.525	0.190919	0.35	0.44	0.09	12.8	-	-	-	-	-	-	-	-	-	-	-	-	-	22.8173	23.1143	22.9658	26.032	26.4721	26.252	3.28619		-2.23981	4.72333	19.8181	21.2836	20.5509	-2.41498		-2.63656	6.21848	32.7231	32.6648	32.694	9.72813		-0.211259	1.1577
20	1wpc	NOR2018 SF	F10		30.21	30.06	30.135	0.106066	0.35	0.44	0.09	12.1	-	-	-	-	-	-	-	-	-	-	-	-	-	23.2858	23.5592	23.4225	27.3742	27.7319	27.553	4.13054		-1.39545	2.6307	21.5105	22.3424	21.9264	-1.49607		-1.71765	3.289	33.6825	33.666	33.6743	10.2518		0.312361	0.805323
21	1wpc	NOR2018 NL	F1		31.82	31.45	31.635	0.26163	0.32	0.41	0.09	8.2	-	-	-	-	-	-	-	-	-	-	-	-	-	21.5227	22.4994	22.0111	27.9163	28.3262	28.1213	6.1102		0.584208	0.667016	20.7448	22.2082	21.4765	-0.534583		-0.756165	1.68899	30.6616	30.9626	30.8121	8.801		-1.13839	2.20135
22	1wpc	NOR2018 NL	F2		No Cq	No Cq	35	-	0.32	0.4	0.08	7.4	-	-	-	-	-	-	-	-	-	-	-	-	-	20.7087	21.5417	21.1252	26.0352	25.8377	25.9365	4.81126		-0.714735	1.64118	19.3344	20.5309	19.9326	-1.19257		-1.41415	2.66502	30.6274	30.4303	30.5289	9.40369		-0.535706	1.44965
23	1wpc	NOR2018 NL	F3		32.28	32.03	32.155	0.176777	0.34	0.4	0.06	9	-	-	-	-	-	-	-	-	-	-	-	-	-	21.0852	21.5317	21.3084	26.3413	26.7277	26.5345	5.22607		-0.299926	1.23108	20.744	21.5835	21.1637	-0.144689		-0.366271	1.28902	30.2093	30.3557	30.2825	8.97407		-0.965324	1.9525
24	1wpc	NOR2018 NL	F4		No Cq	No Cq	35	-	0.33	0.41	0.08	9.8	-	-	-	-	-	-	-	-	-	-	-	-	-	21.0704	21.0199	21.0451	26.4415	26.3729	26.4072	5.36207		-0.163926	1.12033	21.5722	21.912	21.7421	0.696952		0.47537	0.719282	31.8179	32.0762	31.9471	10.9019		0.962528	0.513157
25	1wpc	NOR2018 NL	F5		33.83	33.31	33.57	0.367696	0.32	0.41	0.09	9	-	-	-	-	-	-	-	-	-	-	-	-	-	21.0389	20.9117	20.9753	24.7345	24.7545	24.7445	3.76913		-1.75686	3.37961	20.4566	20.5257	20.4912	-0.484165		-0.705747	1.63099	32.1288	32.0627	32.0958	11.1205		1.18107	0.441023
26	1wpc	NOR2018 NL	F6		34.12	34.44	34.28	0.226274	0.32	0.4	0.08	9.8	-	-	-	-	-	-	-	-	-	-	-	-	-	20.3545	20.1676	20.261	26.2963	26.1115	26.2039	5.94285		0.416858	0.749054	22.3145	22.3405	22.3275	2.06647		1.84489	0.278377	32.0214	31.7719	31.8966	11.6356		1.69622	0.308593
27	1wpc	NOR2018 NL	F7		32.29	32.22	32.255	0.0494975	0.32	0.4	0.08	8.7	-	-	-	-	-	-	-	-	-	-	-	-	-	20.5051	20.5595	20.5323	24.6118	24.481	24.5464	4.01411		-1.51189	2.85182	19.2765	20.1653	19.7209	-0.81142		-1.033	2.04628	31.7364	31.452	31.5942	11.0619		1.12247	0.459308
28	1wpc	NOR2018 NL	F8		29.38	29.34	29.36	0.0282843	0.32	0.42	0.1	9.4	-	-	-	-	-	-	-	-	-	-	-	-	-	20.5761	20.6881	20.6321	25.4282	25.4987	25.4635	4.8314		-0.694597	1.61843	18.9301	19.4671	19.1986	-1.43352		-1.6551	3.14946	30.9339	30.9513	30.9426	10.3105		0.371098	0.773194
29	1wpc	NOR2018 NL	F9		34.54	No Cq	34.54	-	0.33	0.42	0.09	8.6	-	-	-	-	-	-	-	-	-	-	-	-	-	21.5165	21.5402	21.5284	28.1059	28.2323	28.1691	6.64071		1.11471	0.461783	20.5321	21.3865	20.9593	-0.569066		-0.790648	1.72985	31.0676	31.2055	31.1365	9.60815		-0.331241	1.2581
30	1wpc	NOR2018 NL	F10		33.36	32.66	33.01	0.494975	0.34	0.44	0.1	9.1	-	-	-	-	-	-	-	-	-	-	-	-	-	22.3412	22.324	22.3326	27.195	27.1138	27.1544	4.82178		-0.704214	1.62926	21.6305	22.0664	21.8484	-0.484176		-0.705758	1.631	32.3601	32.2528	32.3065	9.97384		0.0344506	0.976404
31	1wpc	NOR1997	F1		25.32	25.47	25.395	0.106066	0.34	0.42	0.08	11.4	-	-	-	-	-	-	-	-	-	-	-	-	-	22.5372	22.618	22.5776	28.6988	29.2622	28.9805	6.40289		0.876899	0.544537	21.8045	22.8446	22.3246	-0.253047		-0.474628	1.38956	32.3774	32.7992	32.5883	10.0107		0.0713177	0.951768
32	1wpc	NOR1997	F2		26.6	26.61	26.605	0.00707107	0.32	0.41	0.09	10.6	-	-	-	-	-	-	-	-	-	-	-	-	-	22.409	22.2142	22.3116	27.7358	27.719	27.7274	5.41584		-0.110149	1.07934	21.4834	22.1133	21.7984	-0.513205		-0.734787	1.66415	32.0679	31.6369	31.8524	9.54082		-0.398574	1.3182
33	1wpc	NOR1997	F3		27.38	27.59	27.485	0.148492	0.33	0.42	0.09	11.8	-	-	-	-	-	-	-	-	-	-	-	-	-	21.2776	21.2361	21.2568	27.1999	26.963	27.0814	5.82461		0.298615	0.813032	21.1793	22.0293	21.6043	0.347477		0.125896	0.916435	31.7402	31.6765	31.7083	10.4515		0.512123	0.70119
34	1wpc	NOR1997	F4		28.61	28.49	28.55	0.0848528	0.32	0.41	0.09	11.1	-	-	-	-	-	-	-	-	-	-	-	-	-	21.6017	21.4466	21.5241	27.8522	27.7679	27.81	6.28589		0.759896	0.590539	21.435	21.9085	21.6717	0.147608		-0.0739738	1.05261	32.7384	32.3688	32.5536	11.0295		1.09006	0.469742
35	1wpc	NOR1997	F5		25.58	25.55	25.565	0.0212132	0.36	0.45	0.09	10.1	-	-	-	-	-	-	-	-	-	-	-	-	-	22.5002	22.5053	22.5027	27.6994	27.8433	27.7714	5.26864		-0.257352	1.19528	21.6573	22.5024	22.0799	-0.422838		-0.64442	1.56311	33.2515	32.8985	33.075	10.5723		0.632913	0.644873
36	1wpc	NOR1997	F6		27.51	27.49	27.5	0.0141421	0.36	0.42	0.06	11.1	-	-	-	-	-	-	-	-	-	-	-	-	-	23.1698	23.1248	23.1473	28.136	28.0359	28.086	4.93865		-0.587345	1.50248	20.8721	21.8777	21.3749	-1.77242		-1.994	3.98341	33.4598	33.3418	33.4008	10.2535		0.314071	0.804369
37	1wpc	NOR1997	F7		30.25	29.97	30.11	0.19799	0.34	0.43	0.09	10	-	-	-	-	-	-	-	-	-	-	-	-	-	22.2807	22.329	22.3048	28.251	28.5341	28.3926	6.08773		0.561737	0.677486	21.6744	22.5695	22.122	-0.182871		-0.404453	1.32359	31.3772	31.2139	31.2955	8.9907		-0.948696	1.93013
38	1wpc	NOR1997	F8		27.35	27.72	27.535	0.26163	0.33	0.41	0.08	12.1	-	-	-	-	-	-	-	-	-	-	-	-	-	22.6534	22.8453	22.7493	27.3063	27.8708	27.5886	4.83925		-0.686746	1.60965	21.7378	22.4884	22.1131	-0.636254		-0.857836	1.81232	33.7124	33.4369	33.5747	10.8253		0.885946	0.541133
39	1wpc	NOR1997	F9		29.5	29.52	29.51	0.0141421	0.34	0.43	0.09	11.1	-	-	-	-	-	-	-	-	-	-	-	-	-	22.9022	23.0781	22.9902	25.3327	25.4891	25.4109	2.42074		-3.10526	8.60549	20.7894	20.825	20.8072	-2.183		-2.40458	5.29482	32.0634	31.8224	31.9429	8.95276		-0.986629	1.98155
40	1wpc	NOR1997	F10		22.49	22.4	22.445	0.0636396	0.36	0.48	0.12	10.4	-	-	-	-	-	-	-	-	-	-	-	-	-	22.2	22.6152	22.4076	26.717	27.2429	26.98	4.57234		-0.953655	1.93677	21.1921	21.8928	21.5425	-0.865149		-1.08673	2.12392	32.1503	32.4623	32.3063	9.89872		-0.0406732	1.02859
41	1wpc	NOR1996	F1		33.47	33.39	33.43	0.0565685	0.34	0.44	0.1	11.8	-	-	-	-	-	-	-	-	-	-	-	-	-	21.4841	21.4	21.442	26.392	26.149	26.2705	4.82847		-0.697525	1.62172	19.589	19.7061	19.6475	-1.7945		-2.01608	4.04484	32.5306	32.4238	32.4772	11.0351		1.09575	0.467891
42	1wpc	NOR1996	F2		31.27	31.22	31.245	0.0353553	0.34	0.43	0.09	10.2	-	-	-	-	-	-	-	-	-	-	-	-	-	22.1556	22.4984	22.327	25.7109	25.802	25.7564	3.42941		-2.09658	4.27694	19.8152	20.5057	20.1605	-2.16655		-2.38813	5.2348	32.3929	32.1316	32.2623	9.93524		-0.00415063	1.00288
43	1wpc	NOR1996	F3		31.99	32.61	32.3	0.438406	0.33	0.42	0.09	9.5	-	-	-	-	-	-	-	-	-	-	-	-	-	22.5128	22.61	22.5614	29.0694	29.0998	29.0846	6.52323		0.99724	0.500958	22.351	22.6706	22.5108	-0.0506303		-0.272212	1.20766	32.5691	31.9282	32.2486	9.68724		-0.252156	1.19099
44	1wpc	NOR1996	F4		33.79	33.76	33.775	0.0212132	0.33	0.44	0.11	10.2	-	-	-	-	-	-	-	-	-	-	-	-	-	22.3441	22.4954	22.4198	27.9811	27.8638	27.9224	5.50268		-0.0233097	1.01629	20.9592	21.5033	21.2313	-1.18849		-1.41007	2.65751	32.5868	32.7788	32.6828	10.263		0.323625	0.799059
45	1wpc	NOR1996	F5		No Cq	No Cq	35	-	0.34	0.44	0.1	10.2	-	-	-	-	-	-	-	-	-	-	-	-	-	22.3876	22.4621	22.4248	27.6974	27.7263	27.7119	5.28704		-0.238949	1.18013	21.3497	21.9799	21.6648	-0.760014		-0.981596	1.97465	33.806	33.1899	33.498	11.0732		1.13378	0.455721
46	1wpc	NOR1996	F6		31.33	30.95	31.14	0.268701	0.34	0.44	0.1	10.4	-	-	-	-	-	-	-	-	-	-	-	-	-	21.947	22.1534	22.0502	28.1385	28.0458	28.0921	6.04196		0.515972	0.699322	21.6968	22.1624	21.9296	-0.120589		-0.34217	1.26766	32.3287	32.6283	32.4785	10.4283		0.488908	0.712564
47	1wpc	NOR1996	F7		No Cq	No Cq	35	-	0.34	0.43	0.09	12.2	-	-	-	-	-	-	-	-	-	-	-	-	-	22.4554	23.0002	22.7278	27.4	27.9205	27.6602	4.93241		-0.593586	1.50899	20.2551	21.6697	20.9624	-1.76541		-1.98699	3.96409	32.9281	33.2347	33.0814	10.3536		0.414202	0.750434
48	1wpc	NOR1996	F8		33.41	32.92	33.165	0.346482	0.35	0.46	0.11	10.9	-	-	-	-	-	-	-	-	-	-	-	-	-	22.2441	22.4791	22.3616	28.5874	28.6862	28.6368	6.27519		0.749197	0.594935	19.5194	20.953	20.2362	-2.12538		-2.34696	5.08751	32.6528	33.4792	33.066	10.7044		0.765018	0.588446
49	1wpc	NOR1996	F9		No Cq	No Cq	35	-	0.33	0.44	0.11	11.2	-	-	-	-	-	-	-	-	-	-	-	-	-	21.7295	21.7209	21.7252	26.9266	26.7539	26.8402	5.11507		-0.410927	1.32954	20.0094	20.3305	20.17	-1.55523		-1.77681	3.42667	31.6589	31.9769	31.8179	10.0928		0.153364	0.899152
50	1wpc	NOR1996	F10		34.47	34.51	34.49	0.0282843	0.33	0.43	0.1	12.8	-	-	-	-	-	-	-	-	-	-	-	-	-	22.5696	22.6868	22.6282	29.3164	29.4162	29.3663	6.73812		1.21213	0.431632	24.0406	23.9438	23.9922	1.36399		1.14241	0.453004	33.1902	33.0676	33.1289	10.5007		0.561318	0.677683
51	1wpc	NOR1988	F1		35	34.77	34.885	0.162635	0.35	0.43	0.08	10	-	-	-	-	-	-	-	-	-	-	-	-	-	21.6382	21.8943	21.7663	27.8887	28.1568	28.0228	6.25648		0.730485	0.602701	21.3468	21.8436	21.5952	-0.171079		-0.392661	1.31281	32.1571	32.608	32.3826	10.6163		0.676916	0.625501
52	1wpc	NOR1988	F2		No Cq	No Cq	35	-	0.36	0.45	0.09	9.5	-	-	-	-	-	-	-	-	-	-	-	-	-	20.9685	21.0299	20.9992	26.963	27.089	27.026	6.02673		0.500737	0.706746	21.5005	21.7211	21.6108	0.611545		0.389963	0.763149	32.3404	32.6434	32.4919	11.4927		1.5533	0.34073
53	1wpc	NOR1988	F3		No Cq	No Cq	35	-	0.34	0.46	0.12	9.9	-	-	-	-	-	-	-	-	-	-	-	-	-	20.2833	20.3756	20.3294	27.3484	27.425	27.3867	7.05727		1.53128	0.34597	21.2053	21.4054	21.3053	0.975916		0.754335	0.59282	30.0402	29.7586	29.8994	9.56996		-0.369427	1.29184
54	1wpc	NOR1988	F4		No Cq	No Cq	35	-	0.32	0.43	0.11	12.6	-	-	-	-	-	-	-	-	-	-	-	-	-	21.0086	20.7616	20.8851	26.8626	26.8599	26.8613	5.97619		0.450199	0.731942	22.0426	22.0663	22.0544	1.16935		0.947771	0.518433	32.3601	32.6167	32.4884	11.6033		1.66393	0.315579
55	1wpc	NOR1988	F5		No Cq	No Cq	35	-	0.32	0.4	0.08	13.1	-	-	-	-	-	-	-	-	-	-	-	-	-	20.711	20.7752	20.7431	26.0799	26.2599	26.1699	5.42675		-0.0992409	1.07121	19.6852	19.9798	19.8325	-0.910666		-1.13225	2.192	31.1175	30.8904	31.0039	10.2608		0.321394	0.800296
56	1wpc	NOR1988	F6		No Cq	No Cq	35	-	0.34	0.42	0.08	11.9	-	-	-	-	-	-	-	-	-	-	-	-	-	19.9813	20.5513	20.2663	27.3127	28.0109	27.6618	7.39553		1.86954	0.273661	21.2608	21.9587	21.6098	1.34349		1.1219	0.459487	32.1691	32.0678	32.1184	11.8521		1.91276	0.265585
57	1wpc	NOR1988	F7		No Cq	No Cq	35	-	0.36	0.45	0.09	9.9	-	-	-	-	-	-	-	-	-	-	-	-	-	22.3536	22.1363	22.2449	27.5949	27.3154	27.4552	5.2102		-0.315789	1.24469	20.5983	20.5333	20.5658	-1.67914		-1.90072	3.73401	31.6807	31.4202	31.5505	9.30551		-0.633884	1.55174
58	1wpc	NOR1988	F8		No Cq	No Cq	35	-	0.35	0.45	0.1	10.8	-	-	-	-	-	-	-	-	-	-	-	-	-	21.724	21.6892	21.7066	27.2139	27.2964	27.2551	5.54858		0.0225866	0.984466	21.27	20.9752	21.1226	-0.583983		-0.805565	1.74783	32.4668	33.3451	32.906	11.1994		1.26002	0.417539
59	1wpc	NOR1988	F9		34.16	34.07	34.115	0.0636396	0.35	0.46	0.11	10.9	-	-	-	-	-	-	-	-	-	-	-	-	-	21.6584	21.597	21.6277	27.0726	27.0913	27.082	5.45423		-0.0717668	1.051	21.4156	21.2312	21.3234	-0.304297		-0.525878	1.43981	32.0594	31.855	31.9572	10.3295		0.39009	0.763082
60	1wpc	NOR1988	F10		34.74	34.24	34.49	0.353553	0.35	0.42	0.07	10.9	-	-	-	-	-	-	-	-	-	-	-	-	-	21.4517	21.6618	21.5568	28.1388	28.0515	28.0952	6.53839		1.0124	0.495721	21.534	21.3474	21.4407	-0.116061		-0.337642	1.26369	33.1296	32.3938	32.7617	11.2049		1.26554	0.415942
61	1wpc	CAN BC	F1		34.29	33.99	34.14	0.212132	0.32	0.44	0.12	10.2	-	-	-	-	-	-	-	-	-	-	-	-	-	21.2369	21.1647	21.2008	27.0801	27.3037	27.1919	5.99108		0.465091	0.724426	21.7356	21.1737	21.4547	0.253875		0.0322933	0.977865	31.4898	31.3574	31.4236	10.2228		0.283432	0.821634
62	1wpc	CAN BC	F2		32.96	33.02	32.99	0.0424264	0.37	0.5	0.13	8.2	-	-	-	-	-	-	-	-	-	-	-	-	-	21.2474	21.1765	21.2119	25.424	25.3329	25.3784	4.16649		-1.3595	2.56597	20.0247	19.2773	19.651	-1.56096		-1.78254	3.44031	30.6738	30.6835	30.6787	9.46671		-0.472678	1.38768
63	1wpc	CAN BC	F3		32.97	33.23	33.1	0.183848	0.35	0.45	0.1	9.4	-	-	-	-	-	-	-	-	-	-	-	-	-	19.9049	20.2119	20.0584	25.6086	25.8924	25.7505	5.6921		0.166109	0.891243	20.2867	19.8436	20.0651	0.00670186		-0.21488	1.16061	32.0224	32.168	32.0952	12.0368		2.09741	0.233677
64	1wpc	CAN BC	F4		34.99	No Cq	34.99	-	0.34	0.44	0.1	9.8	-	-	-	-	-	-	-	-	-	-	-	-	-	20.0215	20.4897	20.2556	24.4736	24.9225	24.6981	4.44244		-1.08356	2.11925	19.3287	18.9715	19.1501	-1.10555		-1.32713	2.50902	32.0942	32.2639	32.179	11.9234		1.98401	0.252786
65	1wpc	CAN BC	F5		31.91	31.88	31.895	0.0212132	0.35	0.46	0.11	10.2	-	-	-	-	-	-	-	-	-	-	-	-	-	20.2734	20.1028	20.1881	22.6664	22.4581	22.5623	2.3742		-3.15179	8.88759	17.9009	18.0024	17.9517	-2.23643		-2.45801	5.49458	31.0225	30.6386	30.8305	10.6424		0.70305	0.614272
66	1wpc	CAN BC	F6		31.45	31.53	31.49	0.0565685	0.36	0.45	0.09	10.9	-	-	-	-	-	-	-	-	-	-	-	-	-	22.2354	22.1764	22.2059	27.5455	27.4773	27.5114	5.30549		-0.220502	1.16514	22.9146	23.2386	23.0766	0.870688		0.649106	0.637675	31.1692	31.7252	31.4472	9.2413		-0.69809	1.62236
67	1wpc	CAN BC	F7		33.73	33.67	33.7	0.0424264	0.38	0.46	0.08	12.3	-	-	-	-	-	-	-	-	-	-	-	-	-	20.6596	20.6892	20.6744	27.1892	27.0372	27.1132	6.4388		0.91281	0.531149	21.3435	21.7935	21.5685	0.894102		0.67252	0.62741	30.8175	30.6844	30.7509	10.0765		0.137127	0.909328
68	1wpc	CAN BC	F8		32.05	32.35	32.2	0.212132	0.36	0.46	0.1	9.3	-	-	-	-	-	-	-	-	-	-	-	-	-	19.4543	19.6679	19.5611	25.9633	26.0499	26.0066	6.44549		0.919501	0.528692	19.7225	20.3323	20.0274	0.46631		0.244728	0.843975	30.3394	30.3847	30.3621	10.8009		0.861551	0.55036
69	1wpc	CAN BC	F9		32.74	33.02	32.88	0.19799	0.37	0.47	0.1	11.4	-	-	-	-	-	-	-	-	-	-	-	-	-	20.8811	21.1315	21.0063	24.9779	25.0515	25.0147	4.00839		-1.5176	2.86315	19.4134	19.8456	19.6295	-1.37682		-1.59841	3.02809	31.5987	31.7231	31.6609	10.6546		0.715231	0.609107
70	1wpc	CAN BC	F10		31.88	32.36	32.12	0.339411	0.31	0.4	0.09	11.8	-	-	-	-	-	-	-	-	-	-	-	-	-	19.406	19.6298	19.5179	24.0421	23.8763	23.9592	4.4413		-1.08469	2.12092	19.1725	19.7938	19.4831	-0.0347512		-0.256333	1.19444	30.7098	30.6901	30.7	11.1821		1.24268	0.422588
71	1wpc	Control	F1		No Cq	No Cq	35	-	0.34	0.47	0.13	8.5	-	-	-	-	-	-	-	-	-	-	-	-	-	23.63	23.9685	23.7992	27.9685	28.169	28.0687	4.26948		-1.25651	2.38918	24.5215	25.0396	24.7805	0.981293		0.759712	0.590614	32.1045	32.0202	32.0623	8.2631		-1.67629	3.19605
72	1wpc	Control	F2		No Cq	No Cq	35	-	0.34	0.44	0.1	10.2	-	-	-	-	-	-	-	-	-	-	-	-	-	19.9905	20.2299	20.1102	24.3584	24.6069	24.4826	4.37248		-1.15351	2.22455	19.8454	20.2652	20.0553	-0.0548823		-0.276464	1.21122	31.0068	30.9296	30.9682	10.858		0.918641	0.529007
73	1wpc	Control	F3		No Cq	No Cq	35	-	0.37	0.45	0.08	9.5	-	-	-	-	-	-	-	-	-	-	-	-	-	21.2547	21.0468	21.1508	26.4836	26.0455	26.2646	5.1138		-0.412193	1.33071	21.3754	21.1342	21.2548	0.103997		-0.117585	1.08492	31.1433	31.0058	31.0746	9.92376		-0.0156306	1.01089
74	1wpc	Control	F4		No Cq	No Cq	35	-	0.33	0.43	0.1	9.5	-	-	-	-	-	-	-	-	-	-	-	-	-	22.1533	21.9884	22.0709	28.856	28.8652	28.8606	6.78971		1.26372	0.416468	22.1504	22.5765	22.3635	0.292578		0.0709962	0.95198	32.9425	32.802	32.8722	10.8014		0.86196	0.550205
75	1wpc	Control	F5		No Cq	No Cq	35	-	0.38	0.49	0.11	8.8	-	-	-	-	-	-	-	-	-	-	-	-	-	22.8948	23.1589	23.0268	29.2028	29.8673	29.535	6.5082		0.982208	0.506204	22.8581	23.4161	23.1371	0.110264		-0.111318	1.08021	31.5608	31.9154	31.7381	8.71125		-1.22814	2.34264
76	1wpc	Control	F6		No Cq	No Cq	35	-	0.39	0.46	0.07	9.7	-	-	-	-	-	-	-	-	-	-	-	-	-	22.6224	22.6624	22.6424	27.6555	27.636	27.6457	5.00331		-0.522678	1.43662	22.8057	23.0715	22.9386	0.296166		0.0745838	0.949616	33.0171	32.875	32.946	10.3036		0.36423	0.776883
77	1wpc	Control	F7		No Cq	No Cq	35	-	0.38	0.45	0.07	9.8	-	-	-	-	-	-	-	-	-	-	-	-	-	22.6394	22.43	22.5347	29.2071	29.5561	29.3816	6.84692		1.32093	0.400277	22.5798	23.0547	22.8173	0.282566		0.0609844	0.95861	33.7105	33.1523	33.4314	10.8967		0.957307	0.515017
78	1wpc	Control	F8		No Cq	No Cq	35	-	0.33	0.43	0.1	11.3	-	-	-	-	-	-	-	-	-	-	-	-	-	22.3687	22.4044	22.3866	27.3546	27.8255	27.5901	5.2035		-0.322497	1.25049	22.1977	22.183	22.1904	-0.196205		-0.417787	1.33588	32.1165	32.2762	32.1964	9.8098		-0.12959	1.09398
79	1wpc	Control	F9		No Cq	No Cq	35	-	0.33	0.44	0.11	10	-	-	-	-	-	-	-	-	-	-	-	-	-	21.7308	22.3889	22.0598	27.0283	27.4912	27.2598	5.19994		-0.326057	1.25358	21.7405	22.2095	21.975	-0.0847988		-0.306381	1.2366	31.434	31.6701	31.552	9.49219		-0.447198	1.36339
80	1wpc	Control	F10		No Cq	No Cq	35	-	0.36	0.45	0.09	9.5	-	-	-	-	-	-	-	-	-	-	-	-	-	22.5103	22.3989	22.4546	28.4249	28.3895	28.4072	5.95258	5.52599	0.426592	0.744017	23.1759	22.703	22.9394	0.48484	0.221582	0.263258	0.833204	32.2354	33.342	32.7887	10.3341	9.93939	0.39471	0.760642
81	2wpc	NOR2018 SF	F1		27.7	28.02	27.86	0.226274	0.42	0.53	0.11	8.5	No Cq	35	35	-	No Cq	34.09	35	-	-	-	-	-	-	20.0432	20.5024	20.2728	25.7368	25.806	25.7714	5.49857		-0.125958	1.09123	19.7488	19.1628	19.4558	-0.817027		-0.202508	1.1507	30.1328	30.1843	30.1585	9.88572		-0.386282	1.30702
82	2wpc	NOR2018 SF	F2		20.55	20.66	20.605	0.0777817	0.51	0.59	0.08	8.5	26.65	26.32	26.485	0.233345	26.54	26.49	26.515	0.0353553	-	-	-	-	-	20.1591	20.6108	20.385	23.3599	23.575	23.4675	3.08253		-2.54199	5.82392	16.23	15.9671	16.0986	-4.28637		-3.67185	12.745	29.5869	29.3974	29.4922	9.10721		-1.1648	2.24201
83	2wpc	NOR2018 SF	F3		26.33	26.18	26.255	0.106066	0.44	0.54	0.1	9.6	30.03	29.62	29.825	0.289914	31.98	31.97	31.975	0.00707107	-	-	-	-	-	19.746	20.1971	19.9715	23.8734	23.9948	23.9341	3.96254		-1.66198	3.16452	19.1944	18.7335	18.964	-1.00758		-0.393064	1.31318	30.1814	29.8946	30.038	10.0665		-0.205523	1.1531
84	2wpc	NOR2018 SF	F4		18.25	18.05	18.15	0.141421	0.53	0.81	0.28	9.6	No Cq	34.98	35	-	20.34	20.43	20.385	0.0636396	-	-	-	-	-	20.8827	21.0703	20.9765	22.4333	22.5152	22.4742	1.49775		-4.12678	17.4696	16.6727	16.3329	16.5028	-4.47373		-3.85921	14.5123	30.5196	30.4875	30.5035	9.52705		-0.744955	1.67592
85	2wpc	NOR2018 SF	F5		21.74	21.85	21.795	0.0777817	0.46	0.6	0.14	11	No Cq	No Cq	35	-	24.83	24.49	24.66	0.240416	-	-	-	-	-	19.7866	19.7865	19.7866	22.1429	22.0543	22.0986	2.31204		-3.31249	9.93476	17.3199	16.7122	17.016	-2.77054		-2.15602	4.45685	30.0211	30.064	30.0425	10.256		-0.0160413	1.01118
86	2wpc	NOR2018 SF	F6		19.71	19.79	19.75	0.0565685	0.5	0.66	0.16	9.8	33.55	33.37	33.46	0.127279	28.34	28.35	28.345	0.00707107	-	-	-	-	-	20.0138	20.1162	20.065	22.6266	22.7018	22.6642	2.59916		-3.02536	8.14189	16.5696	15.9222	16.2459	-3.81911		-3.20459	9.21886	29.1608	28.9905	29.0757	9.01068		-1.26133	2.39717
87	2wpc	NOR2018 SF	F7		20.18	19.93	20.055	0.176777	0.47	0.63	0.16	8.8	34.12	33.52	33.82	0.424264	22.59	22.71	22.65	0.0848528	-	-	-	-	-	20.7188	20.7799	20.7494	25.7461	25.775	25.7606	5.01121		-0.613317	1.52977	18.3004	17.3613	17.8308	-2.91852		-2.304	4.93826	30.6838	30.6834	30.6836	9.93421		-0.337795	1.26382
88	2wpc	NOR2018 SF	F8		23	23	23	0	0.46	0.59	0.13	9.8	31.38	31.67	31.525	0.205061	29.22	29.6	29.41	0.268701	-	-	-	-	-	21.1467	21.2728	21.2098	24.8281	24.5144	24.6713	3.46151		-2.16301	4.47848	19.2782	18.5456	18.9119	-2.29784		-1.68332	3.21167	30.185	30.4929	30.339	9.12922		-1.14279	2.20807
89	2wpc	NOR2018 SF	F9		22.03	22.23	22.13	0.141421	0.45	0.59	0.14	8.8	31.66	30.89	31.275	0.544472	30.36	30.8	30.58	0.311127	-	-	-	-	-	21.2235	21.4588	21.3412	24.0952	24.1984	24.1468	2.80566		-2.81886	7.05605	18.5832	18.2703	18.4268	-2.91441		-2.29989	4.92421	30.6163	30.6802	30.6482	9.30708		-0.964921	1.95196
90	2wpc	NOR2018 SF	F10		23.37	23.44	23.405	0.0494975	0.45	0.58	0.13	9.8	No Cq	No Cq	35	-	31.99	32.32	32.155	0.233345	-	-	-	-	-	19.8585	20.3785	20.1185	25.4856	25.7646	25.6251	5.5066		-0.117921	1.08517	20.6468	20.4045	20.5256	0.407108		1.02163	0.492561	30.2443	30.3763	30.3103	10.1918		-0.0802143	1.05718
91	2wpc	NOR2018 NL	F1		25.16	25.19	25.175	0.0212132	0.49	0.57	0.08	8.3	No Cq	No Cq	35	-	32.98	33.21	33.095	0.162635	-	-	-	-	-	20.9751	21.1123	21.0437	26.0921	26.1573	26.1247	5.08101		-0.543514	1.45752	20.2058	20.158	20.1819	-0.861801		-0.247282	1.18697	30.7638	30.5371	30.6504	9.60672		-0.665289	1.58589
92	2wpc	NOR2018 NL	F2		20.31	20.34	20.325	0.0212132	0.58	0.68	0.1	9.5	32.15	32.68	32.415	0.374767	28.88	28.84	28.86	0.0282843	-	-	-	-	-	21.0209	21.2424	21.1317	23.2144	23.3613	23.2879	2.1562		-3.46832	11.068	15.7977	16.1937	15.9957	-5.13593		-4.52142	22.9658	29.7503	29.9179	29.8341	8.70244		-1.56957	2.96816
93	2wpc	NOR2018 NL	F3		19.42	19.4	19.41	0.0141421	0.47	0.63	0.16	8.3	33.11	32.88	32.995	0.162635	28.12	27.69	27.905	0.304056	-	-	-	-	-	20.1603	20.3556	20.2579	22.4318	22.7358	22.5838	2.32591		-3.29861	9.83967	15.5468	15.5507	15.5488	-4.70913		-4.09461	17.0844	29.5596	29.7947	29.6771	9.41923		-0.852772	1.80597
94	2wpc	NOR2018 NL	F4		23.23	23.19	23.21	0.0282843	0.47	0.59	0.12	8.2	31.02	31	31.01	0.0141421	30.2	30.43	30.315	0.162635	-	-	-	-	-	20.1916	20.4719	20.3317	27.0704	27.2669	27.1686	6.8369		1.21237	0.431558	20.2277	19.9802	20.1039	-0.227792		0.386727	0.764863	31.0783	31.5302	31.3042	10.9725		0.700475	0.61537
95	2wpc	NOR2018 NL	F5		18.92	19.22	19.07	0.212132	0.51	0.74	0.23	8	28.45	28.48	28.465	0.0212132	26.06	25.62	25.84	0.311127	-	-	-	-	-	19.7459	20.0775	19.9117	21.8796	22.0074	21.9435	2.03177		-3.59276	12.065	15.5082	15.2671	15.3876	-4.52405		-3.90953	15.0275	29.4075	29.1615	29.2845	9.37281		-0.899199	1.86503
96	2wpc	NOR2018 NL	F6		17.63	17.61	17.62	0.0141421	0.52	0.94	0.42	8.1	24.6	24.4	24.5	0.141421	24.44	24.31	24.375	0.0919239	-	-	-	-	-	20.0351	20.5525	20.2938	22.966	23.5093	23.2376	2.94383		-2.6807	6.41166	16.4183	16.6165	16.5174	-3.77641		-3.16189	8.95003	30.4917	30.5313	30.5115	10.2177		-0.054308	1.03836
97	2wpc	NOR2018 NL	F7		22.89	22.74	22.815	0.106066	0.44	0.57	0.13	9	27.34	27.14	27.24	0.141421	28.6	28.9	28.75	0.212132	-	-	-	-	-	19.4094	19.3928	19.4011	23.2763	22.9552	23.1158	3.71464		-1.90988	3.75778	17.9189	17.4769	17.6979	-1.70319		-1.08867	2.12678	30.4897	30.6783	30.584	11.1829		0.910861	0.531867
98	2wpc	NOR2018 NL	F8		27.94	28.21	28.075	0.190919	0.44	0.59	0.15	8.8	31.22	32.07	31.645	0.601041	33.14	32.54	32.84	0.424264	-	-	-	-	-	19.6664	19.7329	19.6997	26.9215	26.9841	26.9528	7.2531		1.62858	0.323407	20.6616	20.075	20.3683	0.668626		1.28315	0.410899	31.4652	30.8638	31.1645	11.4648		1.19278	0.437458
99	2wpc	NOR2018 NL	F9		27.78	27.89	27.835	0.0777817	0.43	0.58	0.15	8.5	No Cq	No Cq	35	-	No Cq	No Cq	35	-	-	-	-	-	-	19.9584	20.0036	19.981	24.2749	24.303	24.2889	4.30794		-1.31658	2.49076	18.8516	18.0986	18.4751	-1.50589		-0.891368	1.85493	30.5056	30.6151	30.5603	10.5793		0.307336	0.808132
100	2wpc	NOR2018 NL	F10		21.5	21.55	21.525	0.0353553	0.48	0.62	0.14	8.8	28.12	28.02	28.07	0.0707107	28.34	28.48	28.41	0.0989949	-	-	-	-	-	20.0586	20.441	20.2498	26.3679	26.5352	26.4515	6.20168		0.577161	0.670282	19.7922	19.4438	19.618	-0.631845		-0.0173256	1.01208	32.0466	31.6153	31.8309	11.5811		1.3091	0.403573
101	2wpc	NOR1997	F1		20.85	21.27	21.06	0.296985	0.42	0.57	0.15	8.8	31.79	32.08	31.935	0.205061	29.69	30.24	29.965	0.388909	-	-	-	-	-	18.8248	18.9324	18.8786	25.2693	25.2814	25.2754	6.39673		0.772207	0.585521	19.904	19.4886	19.6963	0.81768		1.4322	0.370566	30.0465	29.6557	29.8511	10.9725		0.700485	0.615365
102	2wpc	NOR1997	F2		16.08	15.89	15.985	0.13435	0.48	0.82	0.34	8.6	26.02	27.17	26.595	0.813173	23.87	23.88	23.875	0.00707107	-	-	-	-	-	19.8753	19.9527	19.914	22.8543	23.0018	22.9281	3.01402		-2.6105	6.10716	16.119	16.0708	16.0949	-3.8191		-3.20458	9.21881	29.8455	29.7356	29.7906	9.87653		-0.395478	1.31538
103	2wpc	NOR1997	F3		19.1	19.11	19.105	0.00707107	0.39	0.59	0.2	8.2	34.13	34.6	34.365	0.33234	26.01	26.23	26.12	0.155563	-	-	-	-	-	20.3185	20.2727	20.2956	24.281	24.1543	24.2176	3.92206		-1.70247	3.25457	17.8367	18.1491	17.9929	-2.30268		-1.68816	3.22246	30.3219	30.4885	30.4052	10.1096		-0.162381	1.11913
104	2wpc	NOR1997	F4		19.37	19.45	19.41	0.0565685	0.48	0.71	0.23	7.6	33.64	32.78	33.21	0.608112	25.77	26.21	25.99	0.311127	-	-	-	-	-	20.0929	20.3073	20.2001	23.3958	23.3909	23.3934	3.19329		-2.43123	5.39354	16.2065	16.4033	16.3049	-3.89524		-3.28072	9.71842	29.4223	29.5694	29.4958	9.29572		-0.976284	1.96739
105	2wpc	NOR1997	F5		15.81	15.88	15.845	0.0494975	0.46	1.21	0.75	9	31.4	31.65	31.525	0.176777	22.69	22.83	22.76	0.0989949	-	-	-	-	-	20.5797	20.5932	20.5865	22.3085	22.3826	22.3455	1.75909		-3.86543	14.5751	14.4306	14.6909	14.5607	-6.02571		-5.41119	42.5531	28.7092	28.683	28.6961	8.10965		-2.16235	4.47644
106	2wpc	NOR1997	F6		19.6	19.57	19.585	0.0212132	0.41	0.63	0.22	7.9	23.54	23.18	23.36	0.254558	27.22	27.2	27.21	0.0141421	-	-	-	-	-	19.8864	20.0985	19.9925	24.9027	24.9139	24.9083	4.91583		-0.70869	1.63432	18.2323	18.1435	18.1879	-1.80457		-1.19005	2.28161	30.603	30.0401	30.3215	10.3291		0.0570465	0.96123
107	2wpc	NOR1997	F7		16.69	16.69	16.69	0	0.44	0.99	0.55	7.9	30	30.44	30.22	0.311127	23.75	24.06	23.905	0.219203	-	-	-	-	-	20.7962	21.0009	20.8985	20.5295	20.5809	20.5552	-0.343326		-5.96785	62.5896	14.2269	14.1517	14.1893	-6.70923		-6.09471	68.3425	27.2643	27.2591	27.2617	6.36316		-3.90884	15.0203
108	2wpc	NOR1997	F8		14.95	15.59	15.27	0.452548	0.5	1.54	1.04	7.9	30.58	30.74	30.66	0.113137	22.75	23.02	22.885	0.190919	-	-	-	-	-	19.3478	19.6053	19.4766	21.5885	21.7458	21.6672	2.19057		-3.43396	10.8075	15.1521	15.091	15.1215	-4.35504		-3.74052	13.3662	28.7546	28.8899	28.8223	9.3457		-0.92631	1.90041
109	2wpc	NOR1997	F9		15.87	15.95	15.91	0.0565685	0.48	1.14	0.66	8.1	32.47	32.57	32.52	0.0707107	na	na	na	na	-	-	-	-	-	19.3826	19.6153	19.4989	20.5641	20.6197	20.5919	1.09298		-4.53155	23.1277	15.13	14.9081	15.0191	-4.47988		-3.86536	14.5744	27.9253	28.3112	28.1183	8.61931		-1.6527	3.14421
110	2wpc	NOR1997	F10		19.57	19.37	19.47	0.141421	0.41	0.58	0.17	9.5	32.6	33.7	33.15	0.777817	26.98	27.32	27.15	0.240416	-	-	-	-	-	19.302	19.3455	19.3237	22.1932	22.2577	22.2255	2.90172		-2.7228	6.60154	16.5452	16.3197	16.4324	-2.89131		-2.27679	4.84599	30.1021	30.24	30.1711	10.8473		0.575333	0.671131
111	2wpc	NOR1996	F1		29.24	29.02	29.13	0.155563	0.42	0.53	0.11	8.6	No Cq	No Cq	35	-	No Cq	No Cq	35	-	-	-	-	-	-	19.106	19.4601	19.2831	25.3003	25.5216	25.411	6.12787		0.503348	0.705468	19.2406	19.9254	19.583	0.299921		0.91444	0.53055	30.6888	30.3286	30.5087	11.2256		0.953601	0.516342
112	2wpc	NOR1996	F2		24.08	24.07	24.075	0.00707107	0.46	0.62	0.16	7.3	34.67	33.63	34.15	0.735391	33.33	33.82	33.575	0.346482	-	-	-	-	-	19.2539	19.3233	19.2886	25.3797	25.2313	25.3055	6.01685		0.392325	0.761901	19.6592	20.0218	19.8405	0.551872		1.16639	0.445534	30.9465	30.4595	30.703	11.4144		1.1424	0.453007
113	2wpc	NOR1996	F3		24.99	25.09	25.04	0.0707107	0.46	0.59	0.13	7.1	No Cq	No Cq	35	-	30.13	30	30.065	0.0919239	-	-	-	-	-	20.1655	20.3628	20.2641	26.9087	26.7746	26.8416	6.57752		0.953001	0.516557	19.7389	19.9472	19.8431	-0.421016		0.193503	0.87448	31.3536	30.8629	31.1082	10.8441		0.572097	0.672638
114	2wpc	NOR1996	F4		26.14	26.18	26.16	0.0282843	0.43	0.56	0.13	8.6	No Cq	No Cq	35	-	No Cq	No Cq	35	-	-	-	-	-	-	19.9309	20.0076	19.9693	26.177	26.1684	26.1727	6.20341		0.57889	0.669479	19.6005	19.807	19.7037	-0.265515		0.349004	0.785126	31.0549	30.7757	30.9153	10.9461		0.674049	0.626745
115	2wpc	NOR1996	F5		24.13	24.07	24.1	0.0424264	0.5	0.62	0.12	6.7	No Cq	No Cq	35	-	30.19	30.47	30.33	0.19799	-	-	-	-	-	19.8199	20.1146	19.9673	25.8145	25.6599	25.7372	5.76994		0.145418	0.904117	19.9094	19.9646	19.937	-0.030259		0.58426	0.666991	29.5687	29.9902	29.7794	9.81216		-0.459849	1.3754
116	2wpc	NOR1996	F6		24.86	24.57	24.715	0.205061	0.47	0.58	0.11	6.7	No Cq	No Cq	35	-	33.05	33.65	33.35	0.424264	-	-	-	-	-	20.1087	20.8256	20.4671	27.4255	27.486	27.4557	6.98858		1.36406	0.388487	20.5811	20.279	20.43	-0.0370962		0.577423	0.67016	31.7844	31.6315	31.7079	11.2408		0.968787	0.510935
117	2wpc	NOR1996	F7		24.13	24.13	24.13	0	0.49	0.65	0.16	8.1	No Cq	No Cq	35	-	30.1	30.06	30.08	0.0282843	-	-	-	-	-	20.1259	20.5762	20.351	26.8386	26.8806	26.8596	6.50857		0.884045	0.541846	21.1027	20.8551	20.9789	0.627877		1.2424	0.42267	31.2103	31.0773	31.1438	10.7928		0.520795	0.696987
118	2wpc	NOR1996	F8		25.1	25.73	25.415	0.445477	0.49	0.61	0.12	6.6	No Cq	No Cq	35	-	30.7	30.99	30.845	0.205061	-	-	-	-	-	19.187	19.8815	19.5343	24.1492	24.205	24.1771	4.64284		-0.981684	1.97477	18.793	18.7192	18.7561	-0.778135		-0.163616	1.12009	31.0578	30.8147	30.9363	11.402		1.13001	0.456913
119	2wpc	NOR1996	F9		25.18	24.91	25.045	0.190919	0.49	0.61	0.12	8.8	No Cq	No Cq	35	-	32.62	32.18	32.4	0.311127	-	-	-	-	-	21.2242	21.4051	21.3146	27.6158	27.3828	27.4993	6.1847		0.560176	0.678219	20.9488	20.9929	20.9709	-0.343765		0.270754	0.828886	32.355	32.1394	32.2472	10.9326		0.660561	0.632632
120	2wpc	NOR1996	F10		23.35	23.04	23.195	0.219203	0.53	0.67	0.14	7.3	No Cq	No Cq	35	-	29.38	29.3	29.34	0.0565685	-	-	-	-	-	21.0509	21.2291	21.14	29.2995	29.3807	29.3401	8.20008		2.57555	0.167757	21.6908	21.8463	21.7686	0.628564		1.24308	0.422469	31.7481	31.963	31.8556	10.7156		0.443555	0.735321
121	2wpc	NOR1988	F1		31.39	31.64	31.515	0.176777	0.42	0.54	0.12	8.6	No Cq	No Cq	35	-	No Cq	34.99	35	-	-	-	-	-	-	21.0143	21.2537	21.134	24.0002	24.1474	24.0738	2.93981		-2.68471	6.42952	18.0069	18.0793	18.0431	-3.09094		-2.47642	5.56513	30.049	29.8683	29.9586	8.82463		-1.44738	2.72712
122	2wpc	NOR1988	F2		32.66	32.57	32.615	0.0636396	0.41	0.57	0.16	8.8	No Cq	No Cq	35	-	No Cq	No Cq	35	-	-	-	-	-	-	20.3966	20.9877	20.6922	27.1033	27.3846	27.244	6.55182		0.927294	0.525844	20.1529	20.3394	20.2461	-0.446017		0.168502	0.889766	31.0717	31.6121	31.3419	10.6497		0.377735	0.769645
123	2wpc	NOR1988	F3		30.66	30.75	30.705	0.0636396	0.39	0.52	0.13	8.9	No Cq	No Cq	35	-	No Cq	No Cq	35	-	-	-	-	-	-	20.6231	21.357	20.99	24.9576	25.121	25.0393	4.04927		-1.57526	2.97989	18.0233	17.5976	17.8105	-3.17958		-2.56506	5.91779	31.5465	31.4497	31.4981	10.5081		0.236078	0.84905
124	2wpc	NOR1988	F4		28.21	28.1	28.155	0.0777817	0.41	0.53	0.12	9.4	33.83	34.81	34.32	0.692965	33.56	33.2	33.2	0.254558	-	-	-	-	-	20.383	20.6015	20.4923	25.9506	26.3263	26.1384	5.64618		0.0216545	0.985102	20.0192	19.9905	20.0049	-0.487389		0.12713	0.915651	30.6844	31.0131	30.8488	10.3565		0.0845178	0.9431
125	2wpc	NOR1988	F5		27.86	27.73	27.795	0.0919239	0.43	0.56	0.13	9.5	33.53	33.78	33.655	0.176777	No Cq	No Cq	35	-	-	-	-	-	-	20.645	21.0837	20.8644	24.3977	24.678	24.5379	3.67349		-1.95104	3.86652	17.991	17.7716	17.8813	-2.98307		-2.36855	5.16422	31.3259	31.0758	31.2009	10.3365		0.0644632	0.956301
126	2wpc	NOR1988	F6		27.27	27.43	27.35	0.113137	0.39	0.56	0.17	7.6	No Cq	No Cq	35	-	No Cq	No Cq	35	-	-	-	-	-	-	18.8573	19.1337	18.9955	24.3812	23.847	24.1141	5.11856		-0.505962	1.42007	18.8693	18.5747	18.722	-0.273541		0.340978	0.789506	30.2325	30.3421	30.2873	11.2918		1.01981	0.493183
127	2wpc	NOR1988	F7		28.64	28.87	28.755	0.162635	0.45	0.64	0.19	8.9	No Cq	No Cq	35	-	No Cq	No Cq	35	-	-	-	-	-	-	19.1349	19.0026	19.0688	24.6404	24.5341	24.5873	5.5185		-0.106028	1.07626	20.0232	19.6247	19.824	0.755189		1.36971	0.38697	30.0363	30.2952	30.1658	11.097		0.824988	0.564487
128	2wpc	NOR1988	F8		28.92	29.15	29.035	0.162635	0.44	0.56	0.12	9.1	No Cq	No Cq	35	-	No Cq	No Cq	35	-	-	-	-	-	-	20.4122	20.3662	20.3892	26.6741	26.5429	26.6085	6.21925		0.594727	0.66217	21.2424	20.1584	20.7004	0.311165		0.925684	0.526431	30.824	30.7952	30.8096	10.4204		0.148369	0.90227
129	2wpc	NOR1988	F9		25.11	25.71	25.41	0.424264	0.49	0.64	0.15	8.9	No Cq	No Cq	35	-	32.88	32.46	32.46	0.296985	-	-	-	-	-	21.9388	21.7475	21.8431	27.0015	26.9728	26.9872	5.14403		-0.480498	1.39522	20.74	20.5313	20.6356	-1.2075		-0.592977	1.50836	31.3785	31.4527	31.4156	9.57245		-0.699552	1.624
130	2wpc	NOR1988	F10		31.07	31.23	31.15	0.113137	0.43	0.61	0.18	10.4	No Cq	No Cq	35	-	No Cq	34.81	35	-	-	-	-	-	-	21.0556	21.0039	21.0297	28.5749	28.4827	28.5288	7.49905		1.87452	0.272717	21.5243	21.5908	21.5575	0.527795		1.14231	0.453032	32.065	31.4748	31.7699	10.7402		0.468201	0.722865
131	2wpc	CAN BC	F1		23.97	24.44	24.205	0.33234	0.44	0.59	0.15	8.4	29.73	29.73	29.73	0	28.92	29.32	29.32	0.282843	-	-	-	-	-	21.0164	20.816	20.9162	26.98	27.083	27.0315	6.11529		0.49077	0.711645	20.9967	21.3178	21.1572	0.241048		0.855567	0.552648	31.21	31.8573	31.5337	10.6175		0.345452	0.787061
132	2wpc	CAN BC	F2		24.67	25.18	24.925	0.360624	0.44	0.6	0.16	7.6	31.92	31.6	31.76	0.226274	31.6	31.28	31.28	0.226274	-	-	-	-	-	21.971	21.8518	21.9114	27.4307	27.6995	27.5651	5.65368		0.0291602	0.979991	21.0113	21.1865	21.0989	-0.812489		-0.19797	1.14708	31.1086	31.5103	31.3095	9.39806		-0.873941	1.83266
133	2wpc	CAN BC	F3		22.76	22.65	22.705	0.0777817	0.4	0.64	0.24	7.9	29.71	29.93	29.82	0.155563	28.49	28.36	28.36	0.0919239	-	-	-	-	-	20.6842	20.7675	20.7259	26.8146	27.0372	26.9259	6.2		0.575477	0.671064	19.0492	19.4175	19.2334	-1.49248		-0.877963	1.83778	30.9291	30.9445	30.9368	10.2109		-0.0610916	1.04325
134	2wpc	CAN BC	F4		26.72	26.75	26.735	0.0212132	0.47	0.54	0.07	8.1	34.97	34.64	34.805	0.233345	31.36	31.45	31.45	0.0636396	-	-	-	-	-	19.1606	19.7081	19.4343	24.2116	25.2864	24.749	5.31465		-0.309874	1.2396	18.5348	19.7622	19.1485	-0.285856		0.328663	0.796274	29.9985	30.3432	30.1709	10.7365		0.464508	0.724718
135	2wpc	CAN BC	F5		22.74	22.78	22.76	0.0282843	0.49	0.69	0.2	7.8	32.48	32.45	32.465	0.0212132	30.93	30.48	30.48	0.318198	-	-	-	-	-	20.0944	20.1891	20.1418	22.5392	22.6401	22.5897	2.4479		-3.17662	9.04188	16.4709	16.8636	16.6673	-3.47449		-2.85997	7.26002	29.249	29.6034	29.4262	9.28445		-0.987551	1.98282
136	2wpc	CAN BC	F6		25.76	25.96	25.86	0.141421	0.49	0.58	0.09	8.1	No Cq	No Cq	35	-	30.35	30.63	30.63	0.19799	-	-	-	-	-	19.2155	19.1898	19.2027	26.6072	26.5376	26.5724	7.36975		1.74523	0.298287	19.2132	19.1067	19.16	-0.0427122		0.571807	0.672774	30.6003	30.5107	30.5555	11.3528		1.08078	0.472773
137	2wpc	CAN BC	F7		20.92	21.01	20.965	0.0636396	0.47	0.82	0.35	9	33.67	33.79	33.73	0.0848528	28.28	28.14	28.14	0.0989949	-	-	-	-	-	21.3801	21.7249	21.5525	23.7809	24.0547	23.9178	2.36534		-3.25919	9.57444	16.8496	17.2129	17.0313	-4.52123		-3.90671	14.9981	30.1399	30.1143	30.1271	8.5746		-1.6974	3.24317
138	2wpc	CAN BC	F8		22.51	22.57	22.54	0.0424264	0.47	0.47	0	8.3	31.71	32.14	31.925	0.304056	29.14	29.48	29.48	0.240416	-	-	-	-	-	21.7041	21.6855	21.6948	26.4723	26.6304	26.5514	4.85659		-0.767935	1.70283	19.022	19.3949	19.2085	-2.48632		-1.87181	3.6599	31.6025	31.7998	31.7012	10.0064		-0.26564	1.20217
139	2wpc	CAN BC	F9		28.65	28.85	28.75	0.141421	0.45	0.61	0.16	8.7	33.88	33.55	33.715	0.233345	34.29	34.25	34.25	0.0282843	-	-	-	-	-	21.1124	21.5642	21.3383	23.3083	23.487	23.3976	2.05931		-3.56521	11.8368	17.9112	18.4249	18.1681	-3.17027		-2.55576	5.87975	30.937	31.1732	31.0551	9.71676		-0.555246	1.46942
140	2wpc	CAN BC	F10		20.7	20.9	20.8	0.141421	0.52	0.9	0.38	8.7	32.72	33.89	33.305	0.827315	26.67	26.4	26.4	0.190919	-	-	-	-	-	21.2913	21.8204	21.5558	24.5189	25.0597	24.7893	3.23341		-2.39111	5.24562	17.2463	18.1007	17.6735	-3.88234		-3.26782	9.63188	30.1885	30.3152	30.2518	8.69599		-1.57602	2.98145
141	2wpc	Control	F1		No Cq	No Cq	35	-	0.45	0.57	0.12	9.2	-	-	-	-	na	na	na	na	-	-	-	-	-	22.1344	21.8181	21.9762	28.0311	27.7958	27.9135	5.93723		0.312705	0.805131	22.6258	22.2248	22.4253	0.449097		1.06362	0.478432	31.5902	32.0045	31.7973	9.82113		-0.45088	1.36687
142	2wpc	Control	F2		No Cq	No Cq	35	-	0.48	0.58	0.1	9.6	-	-	-	-	No Cq	No Cq	35	-	-	-	-	-	-	20.5522	20.8484	20.7003	24.9019	25.0105	24.9562	4.25585		-1.36867	2.58233	19.2172	19.1889	19.203	-1.49729		-0.882766	1.84391	31.655	31.4685	31.5618	10.8615		0.589453	0.664595
143	2wpc	Control	F3		No Cq	No Cq	35	-	0.48	0.65	0.17	9.1	-	-	-	-	No Cq	No Cq	35	-	-	-	-	-	-	20.9363	21.243	21.0897	27.2133	27.164	27.1887	6.09902		0.474499	0.719717	20.5186	21.2429	20.8808	-0.208893		0.405626	0.754909	31.0534	30.9611	31.0073	9.9176		-0.354407	1.27846
144	2wpc	Control	F4		No Cq	No Cq	35	-	0.44	0.53	0.09	8.9	-	-	-	-	No Cq	No Cq	35	-	-	-	-	-	-	21.2427	21.0853	21.164	27.5885	27.6798	27.6341	6.47011		0.845589	0.556484	20.4181	20.5817	20.4999	-0.664116		-0.0495968	1.03498	31.5762	31.3272	31.4517	10.2877		0.0156846	0.989187
145	2wpc	Control	F5		No Cq	No Cq	35	-	0.48	0.62	0.14	8.2	-	-	-	-	No Cq	No Cq	35	-	-	-	-	-	-	20.5277	21.084	20.8058	28.0204	28.153	28.0867	7.28085		1.65633	0.317246	21.8375	22.0932	21.9654	1.15951		1.77403	0.292391	30.5579	30.9379	30.7479	9.94208		-0.329928	1.25695
146	2wpc	Control	F6		No Cq	No Cq	35	-	0.48	0.61	0.13	9.8	-	-	-	-	No Cq	No Cq	35	-	-	-	-	-	-	21.02	21.0729	21.0465	28.0101	28.1705	28.0903	7.04387		1.41934	0.373883	20.5048	20.923	20.7139	-0.332596		0.281923	0.822494	30.9293	30.4556	30.6924	9.64595		-0.626051	1.54333
147	2wpc	Control	F7		No Cq	No Cq	35	-	0.44	0.61	0.17	8.7	-	-	-	-	No Cq	No Cq	35	-	-	-	-	-	-	21.3553	21.7599	21.5576	25.8237	25.9892	25.9064	4.34882		-1.2757	2.42116	20.1355	20.1013	20.1184	-1.4392		-0.824678	1.77114	31.4184	31.3994	31.4089	9.85131		-0.420692	1.33857
148	2wpc	Control	F8		No Cq	No Cq	35	-	0.46	0.56	0.1	8.6	-	-	-	-	No Cq	No Cq	35	-	-	-	-	-	-	20.8526	21.3094	21.081	24.6671	24.7282	24.6976	3.61663		-2.00789	4.02194	17.8163	18.3171	18.0667	-3.0143		-2.39978	5.27722	31.4048	31.0191	31.212	10.1309		-0.141056	1.10271
149	2wpc	Control	F9		No Cq	No Cq	35	-	0.47	0.62	0.15	10	-	-	-	-	No Cq	No Cq	35	-	-	-	-	-	-	20.553	21.1119	20.8325	25.9995	26.1344	26.0669	5.23444		-0.390086	1.31047	20.578	20.6297	20.6039	-0.228605		0.385914	0.765294	31.7418	31.9348	31.8383	11.0058		0.733799	0.601318
150	2wpc	Control	F10		No Cq	No Cq	35	-	0.48	0.61	0.13	10	-	-	-	-	No Cq	No Cq	35	-	-	-	-	-	-	20.6294	21.1159	20.8726	26.569	27.0931	26.8311	5.95841	5.62452	0.33389	0.793394	20.3873	20.6204	20.5038	-0.368807	-0.614519	0.245712	0.8434	32.1381	32.1194	32.1287	11.2561	10.272	0.984078	0.505549
151	3wpc	NOR2018 SF	F1		14.25	14.26	14.255	0.00707107	0.4	2.15	1.75	9.7	13.63	13.99	13.81	0.254558	19.67	19.63	19.65	0.0282843	0	0	0	0	0	22.2635	22.1776	22.2205	23.2905	23.3931	23.3418	1.12127		-4.97202	31.3853	14.7734	14.5119	14.6426	-7.57787		-7.38528	167.182	29.3605	29.5487	29.4546	7.2341		-2.43039	5.3904
152	3wpc	NOR2018 SF	F2		16.9	17.01	16.955	0.0777817	0.41	0.78	0.37	7.4	16.99	18.36	17.675	0.968736	21.77	21.7	21.735	0.0494975		0	0	0	0	22.4014	22.4165	22.409	22.6204	22.8708	22.7456	0.336641		-5.75665	54.066	15.1831	15.0017	15.0924	-7.31659		-7.124	139.488	29.9216	29.8398	29.8807	7.47176		-2.19273	4.57169
153	3wpc	NOR2018 SF	F3		16.13	16.03	16.08	0.0707107	0.4	1.17	0.77	9.8	16.58	17.28	16.93	0.494975	21.53	21.4	21.465	0.0919239	0	0	0	0	0	22.5775	22.7557	22.6666	22.4443	22.727	22.5857	-0.0809359		-6.17423	72.215	15.0071	14.7934	14.9002	-7.76638		-7.57379	190.518	29.6388	30.0653	29.852	7.18545		-2.47904	5.57525
154	3wpc	NOR2018 SF	F4		13.22	13.08	13.15	0.0989949	0.39	3.15	2.76	8.9	10.43	11.55	10.99	0.79196	18.53	18.6	18.565	0.0494975	0	0	0	0	0	22.6535	22.0719	22.3627	23.3194	23.0315	23.1754	0.812751		-5.28054	38.8687	14.7067	14.4788	14.5927	-7.76997		-7.57737	190.992	29.1827	28.8771	29.0299	6.6672		-2.99729	7.98499
155	3wpc	NOR2018 SF	F5		14.26	14.23	14.245	0.0212132	0.42	3.03	2.61	8.3	11.63	11.45	11.54	0.127279	18.42	18.29	18.355	0.0919239		0	0.3	0	0.1	22.5711	22.4841	22.5276	23.446	23.0637	23.2548	0.727235		-5.36605	41.2423	14.6084	15.0738	14.8411	-7.68652		-7.49393	180.259	27.5107	27.0148	27.2628	4.73518		-4.92931	30.4698
156	3wpc	NOR2018 SF	F6		14.39	14.5	14.445	0.0777817	0.43	2	1.57	10.2	15.17	15.34	15.255	0.120208	21.14	20.72	20.93	0.296985	0	0	0	0	0	22.2086	21.7347	21.9717	22.9471	22.4975	22.7223	0.75067		-5.34262	40.5778	14.3202	14.814	14.5671	-7.4046		-7.21201	148.262	30.1018	29.7174	29.9096	7.93791		-1.72657	3.30941
157	3wpc	NOR2018 SF	F7		14.26	14.25	14.255	0.00707107	0.42	2.33	1.91	9.2	18.52	18.6	18.56	0.0565685	19.37	19.6	19.485	0.162635	0	0.4	0	0	0.1	21.6772	21.4858	21.5815	20.9248	20.8368	20.8808	-0.700701		-6.79399	110.967	14.3124	13.9924	14.1524	-7.42907		-7.23648	150.798	28.854	28.4383	28.6462	7.06466		-2.59982	6.06212
158	3wpc	NOR2018 SF	F8		16.93	16.95	16.94	0.0141421	0.44	0.87	0.43	9.6	20.63	21.53	21.08	0.636396	22.5	22.57	22.535	0.0494975	0	0	0	0	0	22.1456	21.9989	22.0722	22.8534	22.8129	22.8332	0.76094		-5.33235	40.29	13.528	14.4644	13.9962	-8.07601		-7.88342	236.126	29.2937	29.3519	29.3228	7.25055		-2.41394	5.32926
159	3wpc	NOR2018 SF	F9		17.89	18.08	17.985	0.13435	0.44	0.67	0.23	9.7	33.56	34.29	33.925	0.516188	23.93	24.05	23.99	0.0848528	0.1	0	0	0	0.025	21.941	22.0545	21.9978	21.4844	21.78	21.6322	-0.365579		-6.45887	87.9657	13.1098	13.862	13.4859	-8.5119		-8.3193	319.418	28.107	28.3856	28.2463	6.24853		-3.41596	10.6735
160	3wpc	NOR2018 SF	F10		18.6	18.57	18.585	0.0212132	0.41	0.58	0.17	9.6	32.05	31.94	31.995	0.0777817	23.87	23.7	23.785	0.120208	0	0	0	0	0	21.4089	21.4471	21.428	22.6039	22.9054	22.7547	1.32663		-4.76666	27.2212	15.9099	16.8365	16.3732	-5.05484		-4.86225	29.0859	30.0896	30.2276	30.1586	8.73059		-0.933896	1.91043
161	3wpc	NOR2018 NL	F1		15.83	15.9	15.865	0.0494975	0.42	1.79	1.37	9.3	13.41	13.66	13.535	0.176777	20.33	19.93	20.13	0.282843	0	0	0	0	0	21.1687	21.6696	21.4191	20.8842	21.3261	21.1052	-0.31399		-6.40728	84.8757		14.1073	14.1073	-7.31183		-7.11924	139.029	28.8307	29.1815	29.0061	7.58692		-2.07757	4.22095
162	3wpc	NOR2018 NL	F2		18.68	18.57	18.625	0.0777817	0.39	0.6	0.21	8.4	19.75	19.72	19.735	0.0212132	23.25	23.72	23.485	0.33234	0	0	0	0	0	21.5947	21.7245	21.6596	24.2151	24.1215	24.1683	2.50869		-3.5846	11.997		16.9102	16.9102	-4.7494		-4.55681	23.5361	30.8756	30.8961	30.8859	9.22626		-0.438224	1.35494
163	3wpc	NOR2018 NL	F3		20.71	21.11	20.91	0.282843	0.43	0.56	0.13	9.7	19.23	18.93	19.08	0.212132	25.67	25.72	25.695	0.0353553	0	0	0	0	0	21.0604	21.4857	21.2731	26.4669	26.6307	26.5488	5.27571		-0.817577	1.76244		19.3286	19.3286	-1.94446		-1.75186	3.36793	31.3399	31.172	31.2559	9.98288		0.318396	0.801961
164	3wpc	NOR2018 NL	F4		19.59	19.53	19.56	0.0424264	0.41	0.58	0.17	8.9	23.9	23.03	23.465	0.615183	23.73	24.22	23.975	0.346482						22.3099	22.5939	22.4519	24.1023	24.0314	24.0668	1.61493		-4.47836	22.2906		16.7226	16.7226	-5.72935		-5.53675	46.4225	31.2488	31.3282	31.2885	8.8366		-0.827886	1.77508
165	3wpc	NOR2018 NL	F5		14.43	14.31	14.37	0.0848528	0.42	3.15	2.73	7.9	11.82	11.15	11.485	0.473762	19.39	19.52	19.455	0.0919239	0	0	0	0	0	22.8851	22.7537	22.8194	22.4738	22.3977	22.4358	-0.383622		-6.47691	89.0727		15.2685	15.2685	-7.55086		-7.35826	164.08	28.0813	27.9577	28.0195	5.20013		-4.46436	22.0752
166	3wpc	NOR2018 NL	F6		19.29	19.19	19.24	0.0707107	0.46	0.63	0.17	9.1	27.46	26.87	27.165	0.417193	23.94	24.22	24.08	0.19799	0.1	0	0	0.1	0.05	23.0929	22.6384	22.8656	24.1681	24.0289	24.0985	1.23289		-4.8604	29.0486		16.6333	16.6333	-6.23235		-6.03975	65.788	31.231	30.8491	31.0401	8.17445		-1.49003	2.80896
167	3wpc	NOR2018 NL	F7		16.92	17.03	16.975	0.0777817	0.44	0.97	0.53	9.5	15.49	14.62	15.055	0.615183	21.72	21.98	21.85	0.183848	0	0	0	0	0	20.9907	20.8292	20.9099	21.0502	20.9335	20.9918	0.0818738		-6.01142	64.5084	14.3686	13.7526	14.0606	-6.84936		-6.65677	100.899	29.357	29.3678	29.3624	8.45247		-1.21201	2.31661
168	3wpc	NOR2018 NL	F8		24.03	24.14	24.085	0.0777817	0.47	0.56	0.09	9.9	30.98	30.14	30.56	0.59397	28.24	28.27	28.255	0.0212132	0	0	0	0	0	20.5995	20.6046	20.602	24.2042	24.1677	24.1859	3.5839		-2.50939	5.69381	18.6391	18.9104	18.7747	-1.8273		-1.6347	3.10524	30.8134	30.7799	30.7967	10.1946		0.530139	0.692488
169	3wpc	NOR2018 NL	F9		14.29	14.46	14.375	0.120208	0.39	2.92	2.53	7.4	17.85	16.85	17.35	0.707107	18.68	18.67	18.675	0.00707107		0	0	0	0	22.0821	22.0057	22.0439	22.2964	22.3833	22.3398	0.295928		-5.79736	55.6134	14.9411	15.2342	15.0877	-6.95623		-6.76364	108.657	28.7557	28.7593	28.7575	6.71357		-2.95092	7.73242
170	3wpc	NOR2018 NL	F10		14.28	14.2	14.24	0.0565685	0.41	2.48	2.07	8.5	11.37	11.45	11.41	0.0565685	17.03	17.09	17.06	0.0424264	0	0.1	0	0	0.025	22.9142	22.5147	22.7144	22.4925	22.5422	22.5173	-0.197109		-6.2904	78.2706	14.8191	14.4604	14.6398	-8.07468		-7.88208	235.908	28.2625	28.4043	28.3334	5.61897		-4.04552	16.5129
171	3wpc	NOR1997	F1		13.17	13.34	13.255	0.120208	0.42	5.59	5.17	6.5	20.13	20.13	20.13	0	21.08	21.18	21.13	0.0707107	0	0	0	0	0	21.352	21.4743	21.4132	21.0047	21.3421	21.1734	-0.239774		-6.33306	80.6199	12.5886	13.3302	12.9594	-8.45376		-8.26116	306.801	26.94	27.2958	27.1179	5.70473		-3.95976	15.5598
172	3wpc	NOR1997	F2		12.26	12.34	12.3	0.0565685	0.38	6.38	6	7.2	18.81	18.52	18.665	0.205061	19.37	19.45	19.41	0.0565685	0	0	0	0	0	21.3308	20.9941	21.1624	22.0043	21.7725	21.8884	0.725924		-5.36737	41.2798	13.0209	14.0464	13.5336	-7.62882		-7.43623	173.192	29.1691	28.9523	29.0607	7.89828		-1.7662	3.40158
173	3wpc	NOR1997	F3		14.11	14.32	14.215	0.148492	0.4	4.18	3.78	6.6	19.88	19.83	19.855	0.0353553	20.65	20.73	20.69	0.0565685	0	0	0	0	0	21.0841	21.0838	21.084	21.0328	20.7514	20.8921	-0.191877		-6.28517	77.9873	13.5796	12.6546	13.1171	-7.96691		-7.77431	218.928	27.1671	26.9372	27.0522	5.96819		-3.6963	12.9627
174	3wpc	NOR1997	F4		14.19	14.11	14.15	0.0565685	0.38	4.49	4.11	7.6	21.55	21.28	21.415	0.190919	19.56	19.42	19.49	0.0989949		0.3	0	0	0.1	20.2047	20.3129	20.2588	20.4506	20.509	20.4798	0.220986		-5.8723	58.5787	13.1093	12.1286	12.6189	-7.63989		-7.4473	174.526	27.7151	27.7463	27.7307	7.47188		-2.1926	4.5713
175	3wpc	NOR1997	F5		13.98	13.99	13.985	0.00707107	0.41	3.54	3.13	8.6	20.09	19.99	20.04	0.0707107	21.03	21.26	21.145	0.162635		0	0	0	0	21.3512	21.5222	21.4367	21.1282	21.1879	21.158	-0.278656		-6.37195	82.8222	14.8615	14.0613	14.4614	-6.97529		-6.78269	110.101	27.4855	27.4279	27.4567	6.01999		-3.6445	12.5056
176	3wpc	NOR1997	F6		12.81	12.95	12.88	0.0989949	0.39	5.17	4.78	8.1	18.57	18.53	18.55	0.0282843	21.22	21.38	21.3	0.113137	0	0	0	0.2	0.05	21.8413	21.8737	21.8575	21.3617	21.2855	21.3236	-0.533908		-6.6272	98.8519	14.4869	13.3036	13.8952	-7.96229		-7.76969	218.228	27.344	27.3075	27.3258	5.46822		-4.19627	18.3317
177	3wpc	NOR1997	F7		19.65	19.56	19.605	0.0636396	0.39	0.62	0.23	8.9	23.55	23.55	23.55	0	24.41	24.38	24.395	0.0212132	0	0	0	0	0	22.0725	22.1183	22.0954	23.9949	24.0038	23.9993	1.90392		-4.18937	18.2443	17.3526	17.0018	17.1772	-4.91825		-4.72566	26.4584	30.7052	30.8012	30.7532	8.65778		-1.0067	2.00931
178	3wpc	NOR1997	F8		13.56	13.16	13.36	0.282843	0.41	4.97	4.56	8.3	19.44	20.31	19.875	0.615183	20.53	20.39	20.46	0.0989949	0	0	0	0	0	22.8028	23.0562	22.9295	21.9174	22.243	22.0802	-0.849304		-6.94259	123.007	14.3752	14.079	14.2271	-8.70239		-8.50979	364.504	27.6368	28.1597	27.8982	4.9687		-4.69579	25.9164
179	3wpc	NOR1997	F9		13.8	14.01	13.905	0.148492	0.42	4.69	4.27	8.9					20.54	20.31	20.425	0.162635	0	0	0	0	0	22.7705	23.0493	22.9099	22.2788	22.5256	22.4022	-0.507699		-6.60099	97.0724	13.6257	14.1933	13.9095	-9.00039		-8.8078	448.137	28.029	28.0678	28.0484	5.13853		-4.52596	23.0383
180	3wpc	NOR1997	F10		12.28	12.08	12.18	0.141421	0.42	5.13	4.71	7.4	19.34	19.51	19.425	0.120208	18.94	19.52	19.23	0.410122	0	0	0	0	0	22.9354	23.1046	23.02	22.2084	22.6282	22.4183	-0.601667		-6.69496	103.606	13.9025	13.752	13.8272	-9.19273		-9.00013	512.047	27.3317	27.6173	27.4745	4.45455		-5.20993	37.0123
181	3wpc	NOR1996	F1		13.18	13.67	13.425	0.346482	0.45	4.72	4.27	8.7	24.57	24.44	24.505	0.0919239	21.81	22.02	21.915	0.148492	0	0.6	0.5	0.4	0.375	21.2016	20.9334	21.0675	22.4962	22.0041	22.2502	1.18266		-4.91063	30.078	14.6814	13.7664	14.2239	-6.84362		-6.65102	100.498	30.3896	30.1248	30.2572	9.18966		-0.474832	1.38976
182	3wpc	NOR1996	F2		23.97	24.4	24.185	0.304056	0.43	0.56	0.13	9.2	32.88	33.04	32.96	0.113137	28.83	28.73	28.78	0.0707107	0	0	0	0	0	19.8636	20.0243	19.944	23.9652	23.9109	23.938	3.99405		-2.09924	4.28483	19.0247	18.5559	18.7903	-1.15365		-0.961051	1.94673	30.4866	30.7495	30.618	10.6741		1.00958	0.496692
183	3wpc	NOR1996	F3		16.35	16.25	16.3	0.0707107	0.43	2.25	1.82	9.7	23.03	22.78	22.905	0.176777	23.67	23.79	23.73	0.0848528	0.3	0	0	0	0.075	21.0011	21.0327	21.0169	22.496	22.4242	22.4601	1.44314		-4.65015	25.1092	14.6907	14.4316	14.5611	-6.45579		-6.2632	76.8087	29.2886	29.2634	29.276	8.2591		-1.40539	2.64889
184	3wpc	NOR1996	F4		18.95	19	18.975	0.0353553	0.36	0.76	0.4	7.1	26.46	25.83	26.145	0.445477	27.28	27.05	27.165	0.162635	0	0	0	0	0	21.2099	21.1956	21.2027	25.2816	25.1619	25.2217	4.01899		-2.0743	4.21141	17.728	17.1371	17.4325	-3.77021		-3.57762	11.9391	30.489	30.751	30.62	9.41724		-0.247248	1.18694
185	3wpc	NOR1996	F5		14.87	14.92	14.895	0.0353553	0.44	2.96	2.52	8.7	22.31	22.05	22.18	0.183848	21.43	21.99	21.71	0.39598	0	1	0	0	0.25	21.4559	21.7831	21.6195	22.1153	22.2066	22.161	0.541478		-5.55181	46.9096	16.5106	16.1641	16.3373	-5.28217		-5.08958	34.0499	29.1894	29.4535	29.3215	7.70195		-1.96254	3.89747
186	3wpc	NOR1996	F6		15.91	15.64	15.775	0.190919	0.46	1.99	1.53	9.5	23.71	23.71	23.71	0	23.79	23.48	23.635	0.219203	0	0	0	0	0	21.643	21.5864	21.6147	22.2979	22.3074	22.3026	0.687933		-5.40536	42.3813	15.2953	14.8631	15.0792	-6.53551		-6.34292	81.1723	29.2236	29.2218	29.2227	7.60798		-2.0565	4.15977
187	3wpc	NOR1996	F7		19.59	19.84	19.715	0.176777	0.47	0.87	0.4	9.4	25.18	25.12	25.15	0.0424264	26.13	25.53	25.83	0.424264	0	0	0	0	0	22.0001	22.4462	22.2231	27.8806	28.3268	28.1037	5.88053		-0.212757	1.1589	19.6592	19.4337	19.5464	-2.67673		-2.48414	5.59499	31.3184	31.6944	31.5064	9.28327		-0.381215	1.30244
188	3wpc	NOR1996	F8		16.49	16.07	16.28	0.296985	0.37	1.7	1.33	8.4	24.42	23.72	24.07	0.494975	23.05	22.98	23.015	0.0494975		0	0	0	0	21.4935	21.739	21.6163	23.2985	23.4859	23.3922	1.77596		-4.31733	19.9364	15.9533	15.5389	15.7461	-5.87015		-5.67755	51.1816	30.2995	30.1992	30.2494	8.6331		-1.03139	2.04399
189	3wpc	NOR1996	F9		13.18	13.38	13.28	0.141421	0.42	7.02	6.6	8.4	18.04	18.97	18.505	0.657609	19.08	18.75	18.915	0.233345	0	0.1	0	0	0.025	20.6978	20.8877	20.7928	21.443	21.5011	21.472	0.679238		-5.41405	42.6375	14.5636	14.4149	14.4893	-6.30351		-6.11092	69.1145	28.3234	28.2991	28.3113	7.51848		-2.14601	4.42602
190	3wpc	NOR1996	F10		17.45	17.01	17.23	0.311127	0.43	1.01	0.58	9.8	32.33	31.61	31.97	0.509117	22.1	22.04	22.07	0.0424264	0	0	0	0	0	20.1882	20.309	20.2486	22.2736	22.278	22.2758	2.02719		-4.0661	16.7501	15.0067	14.266	14.6364	-5.61225		-5.41965	42.8033	29.1798	29.2854	29.2326	8.98396		-0.680524	1.60272
191	3wpc	NOR1988	F1		25.75	25.98	25.865	0.162635	0.4	0.5	0.1	9.2	29.74	29.83	29.785	0.0636396	32.99	33.09	33.04	0.0707107	0	0	0	0.3	0.075	19.5695	19.7749	19.6722	25.1984	25.2887	25.2435	5.5713		-0.521991	1.43594	19.0082	18.9618	18.985	-0.687228		-0.494633	1.40896	29.2149	29.3391	29.277	9.6048		-0.0596858	1.04224
192	3wpc	NOR1988	F2		24.74	24.8	24.77	0.0424264	0.44	0.54	0.1	9	30.64	30.6	30.62	0.0282843	32.9	33.26	33.08	0.254558		0	0	0	0	20.3792	20.7089	20.544	26.1472	26.2885	26.2179	5.67386		-0.419434	1.3374	19.7968	19.851	19.8239	-0.720124		-0.527529	1.44146	29.4226	29.3087	29.3657	8.82165		-0.842838	1.79357
193	3wpc	NOR1988	F3		22.86	22.88	22.87	0.0141421	0.42	0.63	0.21	9	24.6	24.48	24.54	0.0848528	30.15	29.98	30.065	0.120208		0	0	0	0	19.7873	20.0794	19.9334	25.4285	25.4552	25.4419	5.50849		-0.584804	1.49984	18.3153	18.4662	18.3907	-1.54265		-1.35005	2.54922	30.5375	30.5055	30.5215	10.5881		0.923632	0.52718
194	3wpc	NOR1988	F4		18.41	18.66	18.535	0.176777	0.44	1.05	0.61	8.8	24.43	24.75	24.59	0.226274	26.31	26.35	26.33	0.0282843	0	0	0	0	0	21.4723	21.4726	21.4725	23.6298	23.6969	23.6633	2.19083		-3.90246	14.954	15.6305	15.004	15.3172	-6.15524		-5.96265	62.3643	30.1036	30.3072	30.2054	8.73288		-0.931609	1.9074
195	3wpc	NOR1988	F5		15.38	15.84	15.61	0.325269	0.45	3.05	2.6	9.4	23.85	23.33	23.59	0.367696	24.93	24.64	24.785	0.205061	0	0.2	0	0	0.05	21.0499	21.252	21.151	20.4635	20.6737	20.5686	-0.582348		-6.67564	102.227	13.7583	14.1531	13.9557	-7.19525		-7.00266	128.236	28.6835	28.5562	28.6198	7.46887		-2.19562	4.58087
196	3wpc	NOR1988	F6		21.83	21.94	21.885	0.0777817	0.44	0.66	0.22	8.8	29.55	30.02	29.785	0.33234	28.31	28.47	28.39	0.113137		0	0	0	0	20.617	21.2173	20.9172	23.917	24.4126	24.1648	3.24765		-2.84564	7.18826	18.1187	18.3801	18.2494	-2.66775		-2.47516	5.56028	30.6464	31.2884	30.9674	10.0502		0.385752	0.76538
197	3wpc	NOR1988	F7		16.56	16.84	16.7	0.19799	0.46	1.94	1.48	9.1	20.71	21.15	20.93	0.311127	24.35	24.22	24.285	0.0919239	0	0	0	0	0	20.3563	20.2499	20.3031	22.4784	22.2383	22.3583	2.05525		-4.03804	16.4275	14.1541	13.5858	13.8699	-6.43315		-6.24055	75.6126	28.8364	28.5652	28.7008	8.39768		-1.2668	2.40628
198	3wpc	NOR1988	F8		20.89	21.15	21.02	0.183848	0.45	0.66	0.21	8.6	26.3	26.86	26.58	0.39598	28.24	28.81	28.525	0.403051	0	0.1	0	0	0.025	19.9762	20.0197	19.998	23.3651	23.3692	23.3671	3.36919		-2.7241	6.60748	18.0656	17.438	17.7518	-2.24613		-2.05354	4.15123	30.5039	30.4127	30.4583	10.4603		0.79583	0.576012
199	3wpc	NOR1988	F9		21.15	21.13	21.14	0.0141421	0.44	0.64	0.2	9.6	30.73	30.73	30.73	0	29.42	29.4	29.41	0.0141421	0	0	0	0	0	20.8482	20.9952	20.9217	24.9435	24.911	24.9272	4.00554		-2.08775	4.25084	18.7813	18.5627	18.672	-2.24969		-2.05709	4.16147	30.3631	30.5327	30.4479	9.52621		-0.138274	1.10059
200	3wpc	NOR1988	F10		27.38	27.48	27.43	0.0707107	0.41	0.54	0.13	9	33.47	32.56	33.015	0.643467	33.57	33.76	33.665	0.13435	0	0	0	0	0	21.4321	21.5423	21.4872	26.5172	26.5972	26.5572	5.06998		-1.02331	2.03257	20.3876	20.1646	20.2761	-1.21107		-1.01848	2.02578	30.7922	31.0339	30.913	9.42583		-0.238653	1.17989
201	3wpc	CAN BC	F1		14.72	14.89	14.805	0.120208	0.43	7.35	6.92	8	17.31	17.13	17.22	0.127279	20.33	20.63	20.48	0.212132	0	0	0	0	0	21.3476	21.3803	21.3639	22.8583	22.8056	22.832	1.46803		-4.62526	24.6799	14.9501	14.7107	14.8304	-6.53353		-6.34093	81.0608	28.1352	28.01	28.0726	6.7087		-2.95579	7.75858
202	3wpc	CAN BC	F2		17.42	17.73	17.575	0.219203	0.45	2.61	2.16	9.1	19.95	20.47	20.21	0.367696	23.13	23.22	23.175	0.0636396	0	0	0	0	0	21.9024	21.5992	21.7508	20.4688	20.4563	20.4625	-1.28828		-7.38157	166.753	13.0565	12.7274	12.892	-8.85885		-8.66625	406.258	26.2272	26.3174	26.2723	4.5215		-5.14299	35.3342
203	3wpc	CAN BC	F3		24.3	24.36	24.33	0.0424264	0.39	0.54	0.15	8.9	28.25	27.6	27.925	0.459619	29.65	29.43	29.54	0.155563	0	0	0	0	0	21.5618	21.8436	21.7027	25.4371	25.5672	25.5021	3.79942		-2.29387	4.90369	18.4898	17.6904	18.0901	-3.61264		-3.42004	10.7037	28.6403	28.7935	28.7169	7.01421		-2.65028	6.27789
204	3wpc	CAN BC	F4		13.98	14.49	14.235	0.360624	0.44	6.22	5.78	8.9	16.89	17.34	17.115	0.318198	20.48	20.03	20.255	0.318198	0	0	0	0	0	20.3921	20.9037	20.6479	20.8465	20.9724	20.9094	0.261589		-5.8317	56.953	13.8335	12.6115	13.2225	-7.42532		-7.23272	150.406	28.3012	28.7236	28.5124	7.86458		-1.79991	3.48198
205	3wpc	CAN BC	F5		20.36	20.5	20.43	0.0989949	0.41	0.78	0.37	8	30.48	29.45	29.965	0.72832	27.51	27.36	27.435	0.106066		0	0	0	0	20.0716	19.8548	19.9632	24.2166	24.0695	24.143	4.17985		-1.91344	3.76705	18.302	17.6593	17.9806	-1.98254		-1.78994	3.45802	30.7555	30.5149	30.6352	10.672		1.00751	0.497404
206	3wpc	CAN BC	F6		13.87	13.74	13.805	0.0919239	0.43	6.06	5.63	8.5	16.64	15.99	16.315	0.459619	21.34	21.35	21.345	0.00707107	0	0	0	0	0	20.9251	20.9844	20.9547	22.7532	22.6136	22.6834	1.72869		-4.3646	20.6004	13.6466	12.9159	13.2812	-7.6735		-7.4809	178.639	28.4158	28.3868	28.4013	7.44657		-2.21792	4.65221
207	3wpc	CAN BC	F7		16.99	17.39	17.19	0.282843	0.4	1.21	0.81	9.4	28.59	28	28.295	0.417193	23.99	24.13	24.06	0.0989949	0	0.2	0	0	0.05	21.1913	21.1041	21.1477	22.7999	22.7137	22.7568	1.60912		-4.48417	22.3805	15.7919	15.2206	15.5062	-5.64147		-5.44887	43.6791	29.7642	29.5116	29.6379	8.49016		-1.17433	2.25687
208	3wpc	CAN BC	F8		13.63	14.12	13.875	0.346482	0.44	6.68	6.24	8.5	16.18	16.18	16.18	0	21.46	21.69	21.575	0.162635	0	0	0	0	0	21.6914	21.7341	21.7128	22.6895	22.6197	22.6546	0.941843		-5.15145	35.5418	15.6835	15.0075	15.3455	-6.36727		-6.17468	72.2375	28.4953	28.6412	28.5683	6.85551		-2.80898	7.0079
209	3wpc	CAN BC	F9		14.95	15.2	15.075	0.176777	0.46	3.78	3.32	9.1	15.41	16.13	15.77	0.509117	22.11	22.69	22.4	0.410122	0	0	0	0	0	21.4799	21.9117	21.6958	22.8635	22.7171	22.7903	1.09452		-4.99877	31.9727	15.7708	15.8023	15.7866	-5.90925		-5.71665	52.5877	29.002	29.0358	29.0189	7.32308		-2.34141	5.06798
210	3wpc	CAN BC	F10		15.18	15	15.09	0.127279	0.43	4.61	4.18	8	17.21	17.34	17.275	0.0919239	21.87	21.74	21.805	0.0919239	0	0	0	0	0	22.0228	22.0584	22.0406	22.2334	22.6767	22.4551	0.414454		-5.67884	51.2271	15.0083	14.5141	14.7612	-7.27944		-7.08684	135.942	28.4735	28.8183	28.6459	6.60525		-3.05923	8.3353
211	3wpc	Control	F1		No Cq	No Cq	35	-	0.42	0.53	0.11	10.8	-	-	-	-	-	-	-	-		0	0	0	0	22.0413	22.1842	22.1127	28.7747	29.1741	28.9744	6.86169		0.768398	0.587069	21.8035	21.6502	21.7269	-0.385839		-0.193243	1.14333	31.5211	31.3231	31.4221	9.30937		-0.355122	1.27909
212	3wpc	Control	F2		No Cq	No Cq	35	-	0.41	0.53	0.12	9	-	-	-	-	-	-	-	-		0	0	0	0	20.7691	21.0208	20.8949	26.5713	26.7703	26.6708	5.77585		-0.317439	1.24612	20.4323	20.3822	20.4073	-0.487674		-0.295079	1.22695	30.1043	30.5972	30.3508	9.45583		-0.208657	1.15561
213	3wpc	Control	F3		No Cq	34.47	35	-	0.43	0.56	0.13	9.6	-	-	-	-	-	-	-	-		0	0	0	0	21.4228	21.2252	21.324	27.2025	27.0137	27.1081	5.78413		-0.309157	1.23898	21.1533	21.2216	21.1874	-0.13655		0.056045	0.961897	31.3222	30.9367	31.1295	9.80547		0.140985	0.9069
214	3wpc	Control	F4		No Cq	No Cq	35	-	0.39	0.5	0.11	10.4	-	-	-	-	-	-	-	-	0	0	0	0	0	20.349	20.1043	20.2267	24.5814	24.2921	24.4368	4.2101		-1.88319	3.68889	18.6724	18.7991	18.7358	-1.4909		-1.29831	2.4594	29.747	29.7687	29.7579	9.53123		-0.133259	1.09677
215	3wpc	Control	F5		No Cq	No Cq	35	-	0.43	0.57	0.14	9	-	-	-	-	-	-	-	-		0	0	0	0	21.424	21.692	21.558	28.9065	28.8061	28.8563	7.29827		1.20498	0.433775	21.3718	21.9734	21.6726	0.114637		0.307232	0.808191	30.6599	30.2127	30.4363	8.8783		-0.786186	1.72451
216	3wpc	Control	F6		No Cq	No Cq	35	-	0.46	0.54	0.08	9.2	-	-	-	-	-	-	-	-		0.1	0	0	0.0333333	20.683	20.6778	20.6804	25.9466	25.9536	25.9501	5.26967		-0.823617	1.76984	19.4466	20.0554	19.751	-0.929392		-0.736797	1.66647	29.4765	29.3001	29.3883	8.70788		-0.956604	1.94074
217	3wpc	Control	F7		No Cq	No Cq	35	-	0.4	0.51	0.11	9.3	-	-	-	-	-	-	-	-	0.2	0	0	0	0.05	20.4164	20.06	20.2382	27.1489	27.0194	27.0842	6.84593		0.752644	0.593515	21.1738	21.348	21.2609	1.02266		1.21526	0.430695	30.0148	29.8653	29.94	9.70181		0.0373182	0.974465
218	3wpc	Control	F8		No Cq	No Cq	35	-	0.38	0.5	0.12	8.7	-	-	-	-	-	-	-	-	0.1	0	0	0	0.025	21.6311	21.3778	21.5045	28.1054	28.0353	28.0704	6.56592		0.472627	0.720651	20.496	21.2832	20.8896	-0.614866		-0.42227	1.34003	30.7664	31.769	31.2677	9.76325		0.0987626	0.933834
219	3wpc	Control	F9		No Cq	No Cq	35	-	0.45	0.53	0.08	10.3	-	-	-	-	-	-	-	-	0	0	0	0	0	19.7725	20.2835	20.028	26.1793	26.7359	26.4576	6.4296		0.336311	0.792064	20.4078	21.6081	21.008	0.97996		1.17256	0.443635	30.6668	30.9886	30.8277	10.7997		1.13525	0.455255
220	3wpc	Control	F10		No Cq	No Cq	35	-	0.41	0.54	0.13	8.2	-	-	-	-	-	-	-	-	0	0.1	0	0.3	0.1	20.5776	20.239	20.4083	26.3516	26.2485	26.3001	5.89173	6.09329	-0.20156	1.14994	20.0222	20.7985	20.4103	0.00200681	-0.192595	0.194602	0.873814	31.0627	31.138	31.1003	10.692	9.66449	1.02751	0.490556
221	4wpc	NOR2018 SF	F1		12.87	13.05	12.96	0.127279	0.47	2.62	2.15	8.1	22.02	22.19	22.105	0.120208	20.55	20.97	20.76	0.296985	0	0	0	0	0	21.5959	21.7292	21.6625	22.6148	22.7783	22.6965	1.034		-5.28845	39.0825	14.1953	15.1478	14.6715	-6.99099		-7.83783	228.782	26.8943	26.7727	26.8335	5.17098		-5.78023	54.957
222	4wpc	NOR2018 SF	F2		14.33	14.49	14.41	0.113137	0.48	2.52	2.04	7.3	20.55	20.43	20.49	0.0848528	20.03	19.96	19.995	0.0494975	0	0	0	0	0	21.3463	21.7672	21.5568	21.5598	21.8284	21.6941	0.137319		-6.18513	72.7629	14.2135	14.3125	14.263	-7.2938		-8.14064	282.213	26.953	27.2168	27.0849	5.52811		-5.42309	42.9056
223	4wpc	NOR2018 SF	F3		14.24	14.02	14.13	0.155563	0.47	2.79	2.32	8.5	20.25	20.06	20.155	0.13435	18.96	19.18	19.07	0.155563	0.1	0	0	0	0.025	20.9056	21.0279	20.9668	21.4327	21.449	21.4409	0.474096		-5.84835	57.6142	12.7413	13.2725	13.0069	-7.9599		-8.80673	447.807	27.6309	27.9668	27.7989	6.83211		-4.1191	17.3769
224	4wpc	NOR2018 SF	F4		19.88	19.86	19.87	0.0141421	0.46	0.63	0.17	9.3	28.95	29.17	29.06	0.155563	25.16	25.08	25.12	0.0565685	0	0	0	0	0	21.0668	21.0537	21.0603	21.1732	21.0687	21.1209	0.0606841		-6.26177	76.7325	15.322	15.4246	15.3733	-5.68696		-6.5338	92.6552	29.8817	30.1001	29.9909	8.93068		-2.02052	4.05731
225	4wpc	NOR2018 SF	F5		15.22	15.16	15.19	0.0424264	0.5	1.79	1.29	8.5	23.07	22.4	22.735	0.473762	18.58	18.61	18.595	0.0212132	0	0	0	0	0	21.4046	21.3808	21.3927	20.6767	20.6461	20.6614	-0.731255		-7.05371	132.855	14.2934	14.3715	14.3324	-7.06025		-7.90708	240.032	27.7782	27.7882	27.7832	6.39053		-4.56068	23.5994
226	4wpc	NOR2018 SF	F6		15.51	15.49	15.5	0.0141421	0.45	1.33	0.88	7.8	24.3	25.11	24.705	0.572756	16.47	16.28	16.375	0.13435	0	1.8	0.6	0	0.6	21.3994	21.3623	21.3809	21.711	21.656	21.6835	0.302661		-6.01979	64.8839	14.4201	14.2766	14.3484	-7.0325		-7.87933	235.459	26.1842	26.2719	26.228	4.84716		-6.10405	68.7861
227	4wpc	NOR2018 SF	F7		13.84	13.87	13.855	0.0212132	0.47	2.14	1.67	8.2	20.44	20.13	20.285	0.219203	20.03	20.07	20.05	0.0282843		0	0	0	0	20.8366	20.9362	20.8864	20.7629	20.9437	20.8533	-0.0330957		-6.35555	81.886	14.7861	14.6347	14.7104	-6.17596		-7.0228	130.039	26.9727	26.9409	26.9568	6.0704		-4.8808	29.4624
228	4wpc	NOR2018 SF	F8		13.55	13.6	13.575	0.0353553	0.47	3.13	2.66	8.7	18.89	18.54	18.715	0.247487	18.91	19.09	19	0.127279	0	0.2	0	0	0.05	21.3604	20.9398	21.1501	20.868	20.8272	20.8476	-0.302474		-6.62492	98.6963	13.2466	13.1163	13.1814	-7.96863		-8.81547	450.527	27.4718	27.413	27.4424	6.29232		-4.65888	25.2618
229	4wpc	NOR2018 SF	F9		15.92	15.8	15.86	0.0848528	0.45	1.16	0.71	9.4	23.11	22.59	22.85	0.367696	19.58	19.77	19.675	0.13435	0	0	0	0	0	21.1668	20.8188	20.9928	21.1508	21.1033	21.1271	0.134271		-6.18818	72.9168	14.0166	14.7932	14.4049	-6.58794		-7.43477	173.017	29.2328	29.188	29.2104	8.2176		-2.73361	6.65118
230	4wpc	NOR2018 SF	F10		11.26	13.17	12.215	1.35057	0.46	1.65	1.19	7.1	20.21	20.09	20.15	0.0848528	20.19	19.93	20.06	0.183848	0	0	0	0	0	21.1869	21.1262	21.1565	22.2632	22.4484	22.3558	1.19927		-5.12318	34.8523	14.7359	14.3662	14.551	-6.60551		-7.45234	175.137	28.7804	29.0128	28.8966	7.74005		-3.21115	9.26091
231	4wpc	NOR2018 NL	F1		20.71	20.7	20.705	0.00707107	0.49	0.67	0.18	8.7	22.21	22.22	22.215	0.00707107	24.68	24.58	24.63	0.0707107	0.5	0	0	0	0.125	20.0772	20.0783	20.0777	22.7828	22.7613	22.7721	2.69432		-3.62813	12.3644	16.0799	15.5953	15.8376	-4.24014		-5.08697	33.9885	29.4817	29.9999	29.7408	9.66306		-1.28814	2.44214
232	4wpc	NOR2018 NL	F2		17.85	17.86	17.855	0.00707107	0.49	1.29	0.8	8.2	22.04	21.99	22.015	0.0353553	21.98	21.66	21.82	0.226274	0	0	0	0	0	21.2855	21.1853	21.2354	21.3418	21.4186	21.3802	0.144837		-6.17761	72.3847	14.0761	13.8361	13.9561	-7.27927		-8.12611	279.384	27.8737	27.8765	27.8751	6.63975		-4.31146	19.8554
233	4wpc	NOR2018 NL	F3		14.93	14.86	14.895	0.0494975	0.54	2.48	1.94	6.6	15.38	15.19	15.285	0.13435	18.64	19.04	18.84	0.282843	0	0	0	0	0	21.4403	21.4463	21.4433	21.6493	21.864	21.7566	0.313306		-6.00914	64.4069	14.0049	14.5935	14.2992	-7.14413		-7.99097	254.403	28.1278	28.2328	28.1803	6.73701		-4.21419	18.5609
234	4wpc	NOR2018 NL	F4		15.17	15.34	15.255	0.120208	0.48	2.43	1.95	10	15.34	15.11	15.225	0.162635	20.56	20.14	20.35	0.296985	0	0	0	0	0	21.0514	20.7896	20.9205	21.1457	20.867	21.0064	0.0859026		-6.23655	75.4028	12.3899	13.4823	12.9361	-7.9844		-8.83124	455.478	28.2909	28.3295	28.3102	7.38975		-3.56146	11.8061
235	4wpc	NOR2018 NL	F5		14.83	15.12	14.975	0.205061	0.56	1.8	1.24	6.9	18.08	18.24	18.16	0.113137	15.21	15.39	15.3	0.127279	0.3	1.1	0.5	1.6	0.875	20.3445	20.379	20.3617	19.6499	19.78	19.715	-0.646768		-6.96922	125.298	13.1107	12.5454	12.828	-7.53368		-8.38052	333.263	25.8278	26.0456	25.9367	5.57496		-5.37625	41.5348
236	4wpc	NOR2018 NL	F6		14.73	14.76	14.745	0.0212132	0.5	3.15	2.65	7.5	24.1	23.15	23.625	0.671751	20.25	20.41	20.33	0.113137	0	0	0	0	0	20.1148	20.8935	20.5042	20.7767	21.4288	21.1028	0.598598		-5.72385	52.8508	13.7836	14.0406	13.9121	-6.59207		-7.43891	173.514	27.4205	28.0434	27.7319	7.22775		-3.72346	13.2091
237	4wpc	NOR2018 NL	F7		15.52	15.27	15.395	0.176777	0.44	1.76	1.32	7.7	21.28	21.34	21.31	0.0424264	15.59	15.64	15.615	0.0353553	0.6	1.8	0.5	1	0.975	20.5044	20.1638	20.3341	20.377	20.0579	20.2174	-0.116716		-6.43917	86.7725	13.5724	13.3705	13.4715	-6.86265		-7.70949	209.309	27.038	26.7175	26.8778	6.54364		-4.40757	21.2232
238	4wpc	NOR2018 NL	F8		18.43	18.67	18.55	0.169706	0.47	0.96	0.49	8.7	30.61	29.92	30.265	0.487904	21.22	21.11	21.165	0.0777817	0	0	0	0	0	20.8038	20.6689	20.7364	21.6036	21.5689	21.5862	0.849869		-5.47258	44.4028	14.2894	14.5006	14.395	-6.34137		-7.1882	145.836	28.3382	28.3816	28.3599	7.6235		-3.32771	10.0401
239	4wpc	NOR2018 NL	F9		15.66	15.86	15.76	0.141421	0.46	1.59	1.13	8.2	19.7	19.65	19.675	0.0353553	20.71	20.82	20.765	0.0777817	0	0.2	0	0	0.05	21.1223	21.0784	21.1004	21.2661	21.2269	21.2465	0.146117		-6.17633	72.3205	13.738	14.0301	13.8841	-7.2163		-8.06314	267.452	28.5188	28.6357	28.5773	7.4769		-3.47431	11.114
240	4wpc	NOR2018 NL	F10		18.44	18.24	18.34	0.141421	0.47	0.82	0.35	8.8	24.49	24.67	24.58	0.127279	22.5	22.69	22.595	0.13435	0	0	0	0	0	21.0048	21.088	21.0464	21.0506	21.2097	21.1302	0.083755		-6.23869	75.5152	14.005	14.2396	14.1223	-6.92412		-7.77095	218.419	29.1441	29.9293	29.5367	8.4903		-2.46091	5.50563
241	4wpc	NOR1997	F1		15.65	16.33	15.99	0.480833	0.5	1.83	1.33	7.4	19.36	19.22	19.29	0.0989949	22.43	22.66	22.545	0.162635	0	0	0	0	0	20.3847	20.4988	20.4417	21.118	21.1321	21.1251	0.683333		-5.63912	49.836	15.0849	15.0479	15.0664	-5.37535		-6.22219	74.6562	28.2272	28.3471	28.2872	7.84545		-3.10576	8.60847
242	4wpc	NOR1997	F2		15.34	15.43	15.385	0.0636396	0.52	1.62	1.1	9.2	22.94	23.04	22.99	0.0707107	23.23	23.13	23.18	0.0707107		0	0	0	0	20.5782	20.5708	20.5745	20.5265	20.6505	20.5885	0.0139762		-6.30847	79.2574	15.4236	15.4046	15.4141	-5.16043		-6.00726	64.323	27.5177	27.5761	27.5469	6.97239		-3.97882	15.7668
243	4wpc	NOR1997	F3		14.84	14.89	14.865	0.0353553	0.5	2	1.5	8.2	25.65	25.12	25.385	0.374767	22.9	22.62	22.76	0.19799	0	0	0	0	0	21.0094	20.5807	20.7951	21.1294	20.919	21.0242	0.229071		-6.09338	68.2794	15.8404	15.1627	15.5016	-5.29352		-6.14035	70.5393	29.2679	28.8708	29.0694	8.27429		-2.67692	6.39489
244	4wpc	NOR1997	F4		14.76	14.87	14.815	0.0777817	0.51	2.03	1.52	5.8	24	24.2	24.1	0.141421	23.28	23.13	23.205	0.106066	0.1	0	0	0	0.025	20.7183	20.7493	20.7338	21.4367	21.4058	21.4212	0.687434		-5.63502	49.6946	15.7197	15.084	15.4019	-5.33191		-6.17874	72.4414	27.9656	27.8776	27.9216	7.18784		-3.76337	13.5796
245	4wpc	NOR1997	F5		14.77	15.01	14.89	0.169706	0.49	1.66	1.17	8.1	25.84	26.32	26.08	0.339411	22.31	22.28	22.295	0.0212132	0					20.9404	21.0651	21.0028	21.2882	21.2969	21.2925	0.289778		-6.03267	65.4659	15.237	14.8077	15.0223	-5.98045		-6.82728	113.558	28.2737	28.2797	28.2767	7.27392		-3.67728	12.793
246	4wpc	NOR1997	F6		15.64	15.67	15.655	0.0212132	0.49	1.52	1.03	7.7	25.54	24.17	24.855	0.968736	22.65	22.53	22.59	0.0848528	0	0	0	0	0	21.0796	21.0617	21.0706	21.4196	21.3679	21.3938	0.32317		-5.99928	63.9681	14.1105	13.9988	14.0547	-7.01593		-7.86276	232.771	28.1701	28.2398	28.2049	7.13433		-3.81687	14.0927
247	4wpc	NOR1997	F7		14.91	14.94	14.925	0.0212132	0.51	1.8	1.29	8	23.7	23.76	23.73	0.0424264	23.05	22.98	23.015	0.0494975	0	0	0	0	0	21.931	21.9273	21.9291	22.4434	22.5972	22.5203	0.591161		-5.73129	53.1239	15.6086	15.2584	15.4335	-6.4956		-7.34244	162.291	28.5128	28.7495	28.6311	6.70198		-4.24923	19.0172
248	4wpc	NOR1997	F8		14.94	15.36	15.15	0.296985	0.55	2.05	1.5	7.8	23.29	24.15	23.72	0.608112	21.81	21.61	21.71	0.141421	0	0	0	0	0	21.6066	21.7066	21.6566	22.03	22.1061	22.068	0.411464		-5.91099	60.1706	16.1653	16.0917	16.1285	-5.52805		-6.37489	82.9914	27.9894	28.2187	28.1041	6.44748		-4.50373	22.6859
249	4wpc	NOR1997	F9		14.37	14.73	14.55	0.254558	0.49	1.99	1.5	8.8	23.5	22.43	22.965	0.756604	20.9	20.9	20.9	0	0	0	0	0	0	21.6474	21.6919	21.6697	21.9838	22.08	22.0319	0.362246		-5.9602	62.2587	16.0457	16.0377	16.0417	-5.62798		-6.47482	88.9435	28.0318	28.1409	28.0864	6.41669		-4.53452	23.1753
250	4wpc	NOR1997	F10		15.11	15.1	15.105	0.00707107	0.44	1.75	1.31	7	25.28	25.92	25.6	0.452548	22.32	22.03	22.175	0.205061	0	0	0	0	0	21.6986	21.6533	21.6759	23.0219	23.0481	23.035	1.35905		-4.9634	31.1985	15.5733	15.7181	15.6457	-6.03027		-6.87711	117.548	29.268	29.1332	29.2006	7.52465		-3.42656	10.7522
251	4wpc	NOR1996	F1		23.85	24.39	24.12	0.381838	0.48	0.53	0.05	9.3	32.54	33	32.77	0.325269	30.01	30.5	30.255	0.346482	0	0.2	0	0	0.05	21.2691	21.3463	21.3077	27.0774	27.184	27.1307	5.82298		-0.499468	1.41369	20.8645	21.2225	21.0435	-0.26422		-1.11106	2.16004	31.5774	31.4813	31.5294	10.2217		-0.729544	1.65811
252	4wpc	NOR1996	F2		12.36	12.47	12.415	0.0777817	0.5	5.99	5.49	8.3	18.37	18.44	18.405	0.0494975	19.24	19.14	19.19	0.0707107	0	0	0	0	0	21.2681	21.1332	21.2006	21.4757	21.3343	21.405	0.204401		-6.11805	69.457	14.217	14.2543	14.2356	-6.965		-7.81183	224.697	27.0305	26.9519	26.9912	5.79057		-5.16064	35.7689
253	4wpc	NOR1996	F3		18.58	18.85	18.715	0.190919	0.57	0.94	0.37	8.9	25.06	24.84	24.95	0.155563	23.44	23.5	23.47	0.0424264	0	0	0	0	0	20.7098	21.0117	20.8607	22.3818	22.4715	22.4267	1.56597		-4.75648	27.0299	15.5928	15.5983	15.5955	-5.26519		-6.11202	69.1676	29.5659	29.4188	29.4924	8.63165		-2.31955	4.99177
254	4wpc	NOR1996	F4		12.29	12.08	12.185	0.148492	0.51	3.15	2.64	8.9	19.89	20.03	19.96	0.0989949	21.3	21.1	21.2	0.141421	0	0	0	0	0	21.4738	21.6156	21.5447	21.4586	21.5872	21.5229	-0.021809		-6.34426	81.2479	13.4574	14.3035	13.8805	-7.66425		-8.51109	364.832	27.435	27.45	27.4425	5.89779		-5.05341	33.2069
255	4wpc	NOR1996	F5		14.33	13.97	14.15	0.254558	0.51	5.83	5.32	8	22.97	23.51	23.24	0.381838	19.19	19.45	19.32	0.183848	0	0	0	0.1	0.025	21.3452	21.3497	21.3474	22.0148	21.8852	21.95	0.602532		-5.71992	52.7068	14.1283	14.3748	14.2515	-7.0959		-7.94273	246.037	27.1683	27.201	27.1847	5.83722		-5.11398	34.6308
256	4wpc	NOR1996	F6		12.57	12.81	12.69	0.169706	0.56	5.72	5.16	8.2	17.63	17.54	17.585	0.0636396	18.96	19.01	18.985	0.0353553	0	0.5	0	0	0.125	22.2421	22.0564	22.1492	22.5686	22.6293	22.5989	0.449704		-5.87275	58.5966	15.2065	15.7281	15.4673	-6.68195		-7.52879	184.668	28.8152	28.6409	28.728	6.57877		-4.37244	20.7126
257	4wpc	NOR1996	F7		14.57	14.52	14.545	0.0353553	0.48	3.53	3.05	8.4	21.1	22.23	21.665	0.799031	20.89	20.83	20.86	0.0424264	0	0	0	0	0	20.9157	20.9307	20.9232	20.4068	20.4361	20.4214	-0.50177		-6.82422	113.317	13.4334	13.4213	13.4274	-7.49583		-8.34266	324.632	27.6953	27.8122	27.7537	6.83056		-4.12065	17.3956
258	4wpc	NOR1996	F8		12.94	12.47	12.705	0.33234	0.48	8.71	8.23	6.7	22.32	21.4	21.86	0.650538	18.91	18.87	18.89	0.0282843	0	0	0	0	0	19.4312	19.6537	19.5425	20.6986	20.8557	20.7772	1.23471		-5.08774	34.0065	14.2443	14.7424	14.4934	-5.04911		-5.89595	59.5465	26.5546	26.6342	26.5944	7.0519		-3.8993	14.9213
259	4wpc	NOR1996	F9		13.25	13.57	13.41	0.226274	0.48	6.68	6.2	7.6	19.76	19.78	19.77	0.0141421	18.12	18.12	18.12	0	0	0	0	0	0	20.0915	20.094	20.0928	21.2627	21.2543	21.2585	1.16569		-5.15676	35.673	14.5695	14.772	14.6708	-5.42201		-6.26885	77.1102	26.7692	26.7342	26.7517	6.6589		-4.2923	19.5935
260	4wpc	NOR1996	F10		11.65	11.57	11.61	0.0565685	0.46	7.57	7.11	7.1	21.78	21.72	21.75	0.0424264	18.83	18.93	18.88	0.0707107	0	0	0	0	0	20.3373	20.4624	20.3999	20.7227	20.7209	20.7218	0.321963		-6.00049	64.0216	13.9069	14.2596	14.0833	-6.31659		-7.16343	143.353	26.5513	26.7321	26.6417	6.24184		-4.70936	26.1613
261	4wpc	NOR1988	F1		17.72	17.6	17.66	0.0848528	0.49	2.14	1.65	8.6	21.32	21.28	21.3	0.0282843	22.29	22.65	22.47	0.254558	0	0	0	0	0	21.0179	21.4201	21.219	20.4986	20.8606	20.6796	-0.539428		-6.86188	116.314	13.707	14.0688	13.8879	-7.33108		-8.17792	289.6	27.5687	27.7451	27.6569	6.43792		-4.51328	22.8367
262	4wpc	NOR1988	F2		13.54	13.29	13.415	0.176777	0.47	5.69	5.22	7.9	18.35	17.94	18.145	0.289914	22.11	21.48	21.795	0.445477	0	0	0	0	0	21.2695	21.142	21.2058	21.9315	21.8111	21.8713	0.665523		-5.65693	50.4551	12.9722	13.9844	13.4783	-7.72748		-8.57432	381.178	27.4108	27.647	27.5289	6.32314		-4.62807	24.7279
263	4wpc	NOR1988	F3		13.73	13.6	13.665	0.0919239	0.51	8.74	8.23	6.5	17.25	16.86	17.055	0.275772	20.58	20.96	20.77	0.268701	0	0	0	0	0	21.5536	21.5207	21.5372	21.4433	21.4021	21.4227	-0.114472		-6.43692	86.6376	14.2233	14.2306	14.227	-7.31023		-8.15707	285.445	26.2499	26.2457	26.2478	4.71064		-6.24057	75.6132
264	4wpc	NOR1988	F4		22.47	22.61	22.54	0.0989949	0.44	0.55	0.11	8.8	29.67	29.12	29.395	0.388909	28.1	28.32	28.21	0.155563	0	0	0	0	0	20.8299	20.6034	20.7166	26.6842	26.4317	26.5579	5.84132		-0.481127	1.39583	20.4612	20.1241	20.2926	-0.423975		-1.27081	2.41297	30.658	31.2288	30.9434	10.2268		-0.724386	1.6522
265	4wpc	NOR1988	F5		13.89	14.01	13.95	0.0848528	0.46	6.19	5.73	7.9	18.54	18.47	18.505	0.0494975	20.29	20.79	20.54	0.353553	0	0	0	0	0	21.2347	21.5506	21.3926	21.3682	21.6425	21.5053	0.112685		-6.20976	74.0159	14.077	14.3241	14.2005	-7.1921		-8.03894	263.003	27.2401	27.6029	27.4215	6.02886		-4.92234	30.323
266	4wpc	NOR1988	F6		14.85	15.46	15.155	0.431335	0.48	3.99	3.51	7.9	33.55	32.12	32.835	1.01116	21.28	21.35	21.315	0.0494975	0	0	0	0	0	21.5319	21.6655	21.5987	21.5953	21.7949	21.6951	0.0963769		-6.22607	74.8574	13.5964	14.1628	13.8796	-7.71912		-8.56596	378.975	27.7546	27.8253	27.79	6.19125		-4.75996	27.0951
267	4wpc	NOR1988	F7		16.32	16.76	16.54	0.311127	0.5	2.34	1.84	8.4	21.09	21.16	21.125	0.0494975	23.54	23.19	23.365	0.247487	0	0	0	0	0	20.4922	20.48	20.4861	21.3105	21.2572	21.2839	0.797764		-5.52469	46.0358	14.6411	14.7533	14.6972	-5.7889		-6.63574	99.4391	29.669	29.5168	29.5929	9.10683		-1.84438	3.59098
268	4wpc	NOR1988	F8		14.02	13.96	13.99	0.0424264	0.44	6.62	6.18	7.8	17.15	17.54	17.345	0.275772	20.25	20.44	20.345	0.13435	0	0	0	0	0	19.3246	19.237	19.2808	20.1134	19.9367	20.0251	0.744254		-5.5782	47.7754	12.7856	12.7246	12.7551	-6.52575		-7.37259	165.718	26.8371	26.832	26.8345	7.55371		-3.3975	10.5378
269	4wpc	NOR1988	F9		13.67	13.47	13.57	0.141421	0.44	6.31	5.87	7.4	17.24	16.93	17.085	0.219203	19.6	19.48	19.54	0.0848528	0	0	0	0	0	20.184	20.3048	20.2444	19.8152	19.8331	19.8241	-0.420246		-6.7427	107.091	13.119	13.1089	13.114	-7.13043		-7.97727	251.998	27.2763	27.301	27.2886	7.04424		-3.90697	15.0008
270	4wpc	NOR1988	F10		14	14.26	14.13	0.183848	0.43	5.7	5.27	7.3	19.57	20.01	19.79	0.311127	21.32	21.44	21.38	0.0848528	0	0	0	0	0	19.9024	20.1442	20.0233	20.6141	20.7349	20.6745	0.651183		-5.67127	50.9591	12.4101	13.0175	12.7138	-7.30953		-8.15636	285.306	27.0451	27.1303	27.0877	7.06437		-3.88684	14.793
271	4wpc	CAN BC	F1		14.54	14.8	14.67	0.183848	0.48	6.01	5.53	7.3	19.7	20.37	20.035	0.473762	21.18	21.61	21.395	0.304056	0	0	0	0	0	21.019	21.0951	21.0571	19.9857	20.0355	20.0106	-1.04645		-7.3689	165.295	11.7288	12.1527	11.9408	-9.11629		-9.96313	998.16	25.59	25.7249	25.6574	4.60038		-6.35082	81.6184
272	4wpc	CAN BC	F2		16.84	16.97	16.905	0.0919239	0.5	2.94	2.44	6.9	20.92	20	20.46	0.650538	22.54	22.44	22.49	0.0707107	0	0.4	0	0	0.1	20.2391	20.292	20.2655	20.4471	20.2004	20.3237	0.0581886		-6.26426	76.8653	12.3828	12.6892	12.536	-7.72957		-8.57641	381.73	25.249	25.3333	25.2911	5.0256		-5.9256	60.7832
273	4wpc	CAN BC	F3		16.71	16.76	16.735	0.0353553	0.52	3.33	2.81	7.7	21.12	21.14	21.13	0.0141421	23.72	23.66	23.69	0.0424264	0	0	0	0	0	19.9419	20.0056	19.9738	19.265	19.3648	19.3149	-0.658884		-6.98133	126.355	11.9432	12.4375	12.1903	-7.78342		-8.63026	396.248	24.0971	24.1771	24.1371	4.16333		-6.78787	110.498
274	4wpc	CAN BC	F4		15.51	14.99	15.25	0.367696	0.46	4.42	3.96	7.2	19.37	19.62	19.495	0.176777	19.83	19.82	19.825	0.00707107	0	0	0	0	0	18.8909	19.3469	19.1189	21.0502	21.3493	21.1998	2.08086		-4.24159	18.9167	13.6065	14.4432	14.0249	-5.09405		-5.94089	61.4308	27.8716	28.3697	28.1207	9.00175		-1.94946	3.86229
275	4wpc	CAN BC	F5		16.42	16.81	16.615	0.275772	0.46	2.55	2.09	7.7	24.77	24.71	24.74	0.0424264	22.94	22.74	22.84	0.141421	0	0.2	0	0	0.05	19.8769	19.955	19.9159	19.3426	19.4598	19.4012	-0.514773		-6.83722	114.343	13.2318	13.0164	13.1241	-6.79182		-7.63865	199.28	25.2406	25.3223	25.2815	5.36553		-5.58568	48.0238
276	4wpc	CAN BC	F6		15.34	15.78	15.56	0.311127	0.46	3.28	2.82	8.1	21.26	21.62	21.44	0.254558	22.39	21.88	22.135	0.360624	0	0	0	0	0	19.2647	19.1275	19.1961	19.2378	19.1551	19.1965	0.000376214		-6.32207	80.0081	13.4074	12.4227	12.9151	-6.28102		-7.12786	139.862	27.4832	27.3347	27.4089	8.21281		-2.7384	6.6733
277	4wpc	CAN BC	F7		15.16	15.23	15.195	0.0494975	0.42	4.55	4.13	7.8	18.08	17.9	17.99	0.127279	20.73	21.01	20.87	0.19799	0	0	0	0	0	19.4325	19.6683	19.5504	20.0788	20.291	20.1849	0.634521		-5.68793	51.551	12.5339	13.0167	12.7753	-6.77508		-7.62192	196.982	27.7214	27.6655	27.6935	8.1431		-2.8081	7.00363
278	4wpc	CAN BC	F8		16.03	16.28	16.155	0.176777	0.47	3.87	3.4	6.3	27.02	27.58	27.3	0.39598	22.64	22.59	22.615	0.0353553	0	0	0	0	0	20.2731	20.0297	20.1514	19.9628	20.3226	20.1427	-0.00866495		-6.33111	80.511	13.3452	14.0433	13.6942	-6.45717		-7.30401	158.025	25.7591	26.0181	25.8886	5.73722		-5.21398	37.1163
279	4wpc	CAN BC	F9		15.63	15.72	15.675	0.0636396	0.46	3.32	2.86	8	18.73	18.88	18.805	0.106066	20.82	21.2	21.01	0.268701	0	0	0	0	0	21.2523	21.1008	21.1766	21.0522	21.1951	21.1236	-0.0529382		-6.37539	83.0201	14.1667	13.371	13.7688	-7.40773		-8.25457	305.402	26.2856	26.3293	26.3075	5.13089		-5.82031	56.5053
280	4wpc	CAN BC	F10		15.17	15.08	15.125	0.0636396	0.44	4.87	4.43	8.9	22.48	22.01	22.245	0.33234	21.75	21.45	21.6	0.212132		0	0	0	0	21.254	20.6422	20.9481	20.6154	20.3506	20.483	-0.465052		-6.7875	110.469	11.748	12.0231	11.8855	-9.06254		-9.90938	961.656	27.0219	27.2559	27.1389	6.19078		-4.76042	27.1038
281	4wpc	Control	F1		No Cq	No Cq	35	-	0.5	0.61	0.11	9.1	-	-	-	-	-	-	-	-	0	0	0	0	0	20.0868	19.9679	20.0273	26.7155	26.4764	26.596	6.56862		0.246168	0.843133	21.2074	20.2727	20.7401	0.712726		-0.134112	1.09742	30.5474	30.7394	30.6434	10.6161		-0.335134	1.26149
282	4wpc	Control	F2		No Cq	No Cq	35	-	0.47	0.59	0.12	8.1	-	-	-	-	-	-	-	-	0	0	0	0	0	19.1388	19.2704	19.2046	25.7775	25.7325	25.755	6.55045		0.227996	0.85382	20.8362	21.053	20.9446	1.74002		0.893186	0.538424	31.0223	30.8635	30.9429	11.7383		0.787122	0.579499
283	4wpc	Control	F3		No Cq	No Cq	35	-	0.44	0.58	0.14	8.1	-	-	-	-	-	-	-	-	0.2	0	0	0	0.05	20.3773	20.4523	20.4148	26.8771	27.0379	26.9575	6.5427		0.220246	0.858419	21.1904	21.0457	21.1181	0.703268		-0.14357	1.10464	31.2178	31.7173	31.4675	11.0528		0.101546	0.932033
284	4wpc	Control	F4		No Cq	No Cq	35	-	0.46	0.6	0.14	8.5	-	-	-	-	-	-	-	-	0	0	0	0	0	19.1056	19.2323	19.169	26.312	26.6385	26.4752	7.30628		0.983827	0.505637	20.4815	20.2986	20.39	1.22106		0.374227	0.771519	30.7815	30.5083	30.6449	11.476		0.52476	0.695075
285	4wpc	Control	F5		No Cq	No Cq	35	-	0.46	0.57	0.11	7.1	-	-	-	-	-	-	-	-	0.5	0	0	0.3	0.2	20.4854	20.6331	20.5592	26.2364	26.3678	26.3021	5.74284		-0.57961	1.49445	20.2964	20.0363	20.1664	-0.392887		-1.23972	2.36153	31.2654	31.2842	31.2748	10.7156		-0.235648	1.17744
286	4wpc	Control	F6		No Cq	No Cq	35	-	0.49	0.57	0.08	8.2	-	-	-	-	-	-	-	-	0	0	0	0	0	21.2552	21.1476	21.2014	25.9749	26.1193	26.0471	4.84572		-1.47673	2.78317	19.2364	19.3832	19.3098	-1.89158		-2.73842	6.67337	30.824	31.0246	30.9243	9.72289		-1.22832	2.34294
287	4wpc	Control	F7		No Cq	No Cq	35	-	0.49	0.57	0.08	8.9	-	-	-	-	-	-	-	-	0	0	0	0	0	20.9211	20.7132	20.8172	26.7416	26.827	26.7843	5.96709		-0.35536	1.2793	21.4226	21.118	21.2703	0.453136		-0.393701	1.31376	31.2098	31.3614	31.2856	10.4684		-0.482784	1.39744
288	4wpc	Control	F8		No Cq	No Cq	35	-	0.5	0.62	0.12	8.6	-	-	-	-	-	-	-	-	0	0	0	0	0	20.8354	20.4011	20.6183	28.2468	28.5663	28.4065	7.78829		1.46584	0.362025	22.9451	22.8386	22.8918	2.27356		1.42673	0.371974	30.7116	31.3063	31.0089	10.3907		-0.560545	1.47483
289	4wpc	Control	F9		No Cq	No Cq	35	-	0.42	0.54	0.12	8.6	-	-	-	-	-	-	-	-	0	0	0	0	0	19.1067	19.014	19.0603	24.9462	25.4896	25.2179	6.1576		-0.164851	1.12105	21.2409	20.8494	21.0452	1.98483		1.13799	0.454391	30.7003	30.9156	30.808	11.7476		0.796422	0.575775
290	4wpc	Control	F10		No Cq	No Cq	35	-	0.36	0.52	0.16	9.9	-	-	-	-	-	-	-	-	0	0	0	0	0	19.0584	19.618	19.3382	24.917	25.2693	25.0931	5.75492	6.32245	-0.567527	1.48198	21.0086	20.9963	21.0024	1.66423	0.846837	0.817392	0.567467	30.5518	31.2922	30.922	11.5838	10.9512	0.632578	0.645023
291	6wpc	NOR2018 SF	F1		16.93	17	16.965	0.0494975	0.5	0.94	0.44	7.8	32.1	31.11	31.605	0.700036	22.06	22.69	22.375	0.445477	2	3	3	2.8	2.7	20.3961	21.4678	20.9319	22.3314	22.2754	22.3034	1.37145		-4.95375	30.9904	16.246	16.9424	16.5942	-4.33771		-5.19458	36.6205	29.7367	29.9715	29.8541	8.92215		-2.5422	5.82478
292	6wpc	NOR2018 SF	F2		18.14	18.12	18.13	0.0141421	0.48	0.89	0.41	7.7	No Cq	No Cq	35	-	18.21	18.38	18.295	0.120208	1	2.7	2.5	2	2.05	20.0925	20.8847	20.4886	22.2097	22.3475	22.2786	1.78999		-4.53521	23.1865	16.423	16.9226	16.6728	-3.81582		-4.67269	25.5047	28.7365	28.7093	28.7229	8.23428		-3.23008	9.38319
293	6wpc	NOR2018 SF	F3		16.75	16.98	16.865	0.162635	0.49	1.03	0.54	8.3	No Cq	No Cq	35	-	23.11	22.98	23.045	0.0919239	2.6	3	2.5	2.5	2.65	20.0205	20.9091	20.4648	21.0858	21.35	21.2179	0.753067		-5.57214	47.5751	16.0073	17.1636	16.5855	-3.87933		-4.7362	26.6526	29.0546	29.4049	29.2297	8.76491		-2.69944	6.4955
294	6wpc	NOR2018 SF	F4		17.22	16.98	17.1	0.169706	0.47	1.11	0.64	7.1	29.75	29.05	29.4	0.494975	16.32	16.21	16.265	0.0777817	2	2.5	1.3	1.5	1.825	20.1348	20.0824	20.1086	21.3567	21.7545	21.5556	1.44704		-4.87816	29.4085	16.1476	16.4949	16.3212	-3.78737		-4.64424	25.0066	29.5792	30.1804	29.8798	9.7712		-1.69315	3.23362
295	6wpc	NOR2018 SF	F5		16.71	16.48	16.595	0.162635	0.51	1.15	0.64	7.5	No Cq	34.53	35	-	21.3	21.22	21.26	0.0565685	2.5	3	3	2.6	2.775	20.8962	21.1336	21.0149	21.4087	21.2031	21.3059	0.291002		-6.0342	65.5354	16.4987	16.7001	16.5994	-4.4155		-5.27237	38.6493	29.3069	29.1919	29.2494	8.23447		-3.22989	9.38195
296	6wpc	NOR2018 SF	F6		17.66	17.7	17.68	0.0282843	0.45	0.8	0.35	8.1	No Cq	No Cq	35	-	23.2	23.28	23.24	0.0565685	0.3	1.15	2	2	1.3625	20.1734	20.3745	20.2739	20.8987	20.7486	20.8236	0.549701		-5.7755	54.7772	16.3394	16.0397	16.1896	-4.08437		-4.94124	30.7228	29.8255	29.7582	29.7919	9.51792		-1.94644	3.85422
297	6wpc	NOR2018 SF	F7		17.6	17.67	17.635	0.0494975	0.53	0.91	0.38	8	No Cq	34.5	35	-	23.56	23.36	23.46	0.141421	2.1	2.5	2.3	2.3	2.3	20.4471	20.3265	20.3868	21.7657	21.7259	21.7458	1.35897		-4.96624	31.2598	17.1933	17.1386	17.1659	-3.22087		-4.07774	16.8858	30.0327	29.7316	29.8822	9.49538		-1.96898	3.91491
298	6wpc	NOR2018 SF	F8		17.41	17.59	17.5	0.127279	0.48	0.88	0.4	7.8	No Cq	No Cq	35	-	20.74	21.02	20.88	0.19799	2	2.5	2.3	2.3	2.275	20.0957	20.4634	20.2796	21.2481	21.2998	21.274	0.994396		-5.33081	40.2469	17.0352	17.0424	17.0388	-3.24078		-4.09764	17.1204	29.8125	29.325	29.5688	9.28922		-2.17514	4.51628
299	6wpc	NOR2018 SF	F9		18.94	19.02	18.98	0.0565685	0.43	0.77	0.34	8.8	No Cq	No Cq	35	-	17.84	17.77	17.805	0.0494975	1	2.6	2.4	1.7	1.925	19.7865	20.4266	20.1065	21.4727	21.6712	21.572	1.46542		-4.85978	29.0363	16.0851	16.375	16.23	-3.8765		-4.73337	26.6002	29.6864	29.9203	29.8034	9.69682		-1.76753	3.40471
300	6wpc	NOR2018 SF	F10		17.96	17.87	17.915	0.0636396	0.45	0.87	0.42	7.4	No Cq	No Cq	35	-	19.7	20.01	19.855	0.219203	2.5	3	3	2.5	2.75	19.5897	20.2987	19.9442	21.3312	21.4175	21.3744	1.43016		-4.89504	29.7546	16.0474	16.2578	16.1526	-3.79159		-4.64846	25.08	29.4597	29.5981	29.5289	9.58468		-1.87968	3.67993
301	6wpc	NOR2018 NL	F1		20.72	20.36	20.54	0.254558	0.48	0.7	0.22	9.2	No Cq	No Cq	35	-	20.03	19.97	20	0.0424264	0	2.4	1.7	1.3	1.35	19.2128	18.2975	18.7552	21.0345	21.0772	21.0559	2.30072		-4.02448	16.2738	16.12	15.5778	15.8489	-2.90622		-3.76309	13.577	30.27	30.2902	30.2801	11.525		0.0606166	0.958854
302	6wpc	NOR2018 NL	F2		21.84	21.75	21.795	0.0636396	0.47	0.81	0.34	8.7	No Cq	No Cq	35	-	22.65	22.8	22.725	0.106066	0	0.2	0.2	0	0.1	20.1025	18.431	19.2668	21.6884	21.544	21.6162	2.34945		-3.97575	15.7333	16.9911	16.0765	16.5338	-2.73296		-3.58983	12.0406	30.8621	30.749	30.8056	11.5388		0.0744348	0.949714
303	6wpc	NOR2018 NL	F3		26.07	26.05	26.06	0.0141421	0.45	0.6	0.15	8.1	No Cq	No Cq	35	-	24.94	25.41	25.175	0.33234		0.6	0	0	0.2	19.8435	19.0088	19.4261	24.8904	24.6836	24.787	5.36082		-0.964382	1.95123	20.2407	19.4745	19.8576	0.431418		-0.42545	1.34299	30.2237	30.3407	30.2822	10.856		-0.608321	1.52448
304	6wpc	NOR2018 NL	F4		16.62	16.52	16.57	0.0707107	0.48	0.97	0.49	8	30.15	30.3	30.225	0.106066	17.55	17.66	17.605	0.0777817	2.7	3	2.6	2.6	2.725	20.4821	19.0464	19.7642	20.575	20.7215	20.6482	0.884035		-5.44117	43.4465	15.0037	14.6208	14.8122	-4.95196		-5.80883	56.0574	29.4542	29.3853	29.4197	9.65549		-1.80886	3.50366
305	6wpc	NOR2018 NL	F5		18.76	18.82	18.79	0.0424264	0.46	0.87	0.41	7.9	No Cq	No Cq	35	-	19.58	19.64	19.61	0.0424264	2.2	3	3	2.7	2.725	20.2653	19.7085	19.9869	21.1126	21.2144	21.1635	1.17662		-5.14858	35.4713	17.0385	16.2407	16.6396	-3.34729		-4.20416	18.4322	29.3372	29.6008	29.469	9.48212		-1.98223	3.95105
306	6wpc	NOR2018 NL	F6		21.82	21.79	21.805	0.0212132	0.44	0.66	0.22	8.1	No Cq	No Cq	35	-	19.54	19.68	19.61	0.0989949	0.6	2.3	2	2	1.725	20.1007	18.6052	19.353	21.3798	21.3962	21.388	2.035		-4.2902	19.565	17.0281	16.3193	16.6737	-2.67928		-3.53615	11.6008	29.2495	29.6641	29.4568	10.1038		-1.36057	2.56786
307	6wpc	NOR2018 NL	F7		20.75	20.88	20.815	0.0919239	0.45	0.71	0.26	8.8	No Cq	No Cq	35	-	19.55	19.68	19.615	0.0919239		2.3	1.2	1.1	1.53333	18.6872	20.0386	19.3629	21.8054	21.8967	21.8511	2.48816		-3.83704	14.2911	15.9953	16.2193	16.1073	-3.2556		-4.11247	17.2973	30.5163	30.529	30.5227	11.1598		-0.304591	1.23507
308	6wpc	NOR2018 NL	F8		17.72	17.58	17.65	0.0989949	0.47	0.93	0.46	7.9	No Cq	No Cq	35	-	19.56	19.58	19.57	0.0141421	0.5	2.7	2.7	2.3	2.05	19.3226	21.2022	20.2624	21.1857	21.2621	21.2239	0.961518		-5.36368	41.1747	15.6012	16.1273	15.8642	-4.39816		-5.25503	38.1875	29.4677	29.2966	29.3822	9.11978		-2.34457	5.0791
309	6wpc	NOR2018 NL	F9		16.83	16.87	16.85	0.0282843	0.46	1.09	0.63	8	No Cq	No Cq	35	-	23.31	23.49	23.4	0.127279	2.2	2.5	2.7	2.7	2.525	19.144	20.6797	19.9118	21.5047	21.5185	21.5116	1.59975		-4.72546	26.4548	15.9155	16.6292	16.2723	-3.63948		-4.49635	22.5703	29.6563	29.7118	29.684	9.77222		-1.69214	3.23136
310	6wpc	NOR2018 NL	F10		18.03	18	18.015	0.0212132	0.44	0.95	0.51	7.9	No Cq	No Cq	35	-	20	20.01	20.005	0.00707107	2.5	3	3	2.5	2.75	19.9038	21.1191	20.5114	21.8162	21.9303	21.8733	1.36184		-4.96336	31.1976	16.0279	16.6726	16.3502	-4.16119		-5.01806	32.4031	30.192	30.3423	30.2671	9.75569		-1.70867	3.26859
311	6wpc	NOR1997	F1		18.62	18.81	18.715	0.13435	0.47	1.03	0.56	8.2	29.24	29.64	29.44	0.282843	22.95	23.58	23.265	0.445477	0	0	0.3	0.2	0.125	18.9344	20.1183	19.5264	21.0962	21.2131	21.1547	1.62826		-4.69694	25.937	15.1689	16.2894	15.7291	-3.79725		-4.65411	25.1784	28.9183	29.2447	29.0815	9.55513		-1.90922	3.75606
312	6wpc	NOR1997	F2		16.98	16.9	16.94	0.0565685	0.5	1.13	0.63	8.3	29.38	29.53	29.455	0.106066	22.03	21.95	21.99	0.0565685	0.2	0.2	0	0.5	0.225	20.2642	20.523	20.3936	21.657	21.5502	21.6036	1.21001		-5.11519	34.6598	17.3105	16.7765	17.0435	-3.35013		-4.207	18.4686	30.2851	29.9886	30.1368	9.74324		-1.72112	3.29692
313	6wpc	NOR1997	F3		17.81	17.75	17.78	0.0424264	0.48	1.08	0.6	7.4	30.95	31.75	31.35	0.565685	24.19	23.87	24.03	0.226274	0	0	0	0	0	20.085	18.9211	19.503	21.2173	21.1871	21.2022	1.69916		-4.62604	24.6932	17.308	17.4928	17.4004	-2.10263		-2.9595	7.77853	29.9003	29.6644	29.7823	10.2793		-1.18503	2.27368
314	6wpc	NOR1997	F4		17.15	17	17.075	0.106066	0.5	1.12	0.62	7.6	32.51	32.97	32.74	0.325269	20.58	20.51	20.545	0.0494975	0.2	1.2	0.5	0.7	0.65	19.907	18.9642	19.4356	21.7046	21.5497	21.6272	2.19155		-4.13365	17.5531	17.2143	17.2453	17.2298	-2.20583		-3.0627	8.35535	29.2481	29.2774	29.2628	9.82717		-1.63719	3.11058
315	6wpc	NOR1997	F5		16.45	16.19	16.32	0.183848	0.45	1.09	0.64	8	29.8	30.22	30.01	0.296985	21.34	21.12	21.23	0.155563	1	1	0.8	0.8	0.9	20.1379	19.5333	19.8356	21.7893	21.7752	21.7823	1.94667		-4.37853	20.8003	16.2244	16.3867	16.3056	-3.53004		-4.38691	20.9214	29.8205	29.5168	29.6686	9.83304		-1.63131	3.09795
316	6wpc	NOR1997	F6		16.48	16.31	16.395	0.120208	0.49	1.31	0.82	7	28.59	29.56	29.075	0.685894	21.1	21.25	21.175	0.106066	0.7	2.4	2	1	1.525	19.3048	18.732	19.0184	21.4028	21.4504	21.4266	2.40818		-3.91703	15.1057	16.1339	16.2961	16.215	-2.80344		-3.66031	12.6434	29.4699	29.5331	29.5015	10.4831		-0.981242	1.97416
317	6wpc	NOR1997	F7		18	18.09	18.045	0.0636396	0.45	0.81	0.36	9.4	31.87	31.74	31.805	0.0919239	25.82	25.58	25.7	0.169706		0.1	0.1	0	0.0666667	20.0133	19.3282	19.6707	21.0601	21.1371	21.0986	1.4279		-4.89731	29.8014	15.4348	15.4624	15.4486	-4.22211		-5.07898	33.8007	30.1819	30.2151	30.1985	10.5278		-0.936573	1.91398
318	6wpc	NOR1997	F8		16.08	16.08	16.08	0	0.49	1.31	0.82	8.2	30.32	30.37	30.345	0.0353553	20.3	20.54	20.42	0.169706	0.1	1.3	1	0.6	0.75	20.0741	20.1781	20.1261	21.798	21.8469	21.8225	1.69638		-4.62883	24.7409	15.9132	16.287	16.1001	-4.02598		-4.88285	29.5043	28.4148	28.583	28.4989	8.37279		-3.09156	8.5242
319	6wpc	NOR1997	F9		19.62	19.49	19.555	0.0919239	0.42	0.73	0.31	8.1	31.54	31.35	31.445	0.13435	26.18	25.96	26.07	0.155563	0	0	0	0	0	19.8646	19.218	19.5413	21.0588	21.1888	21.1238	1.58246		-4.74274	26.7737	15.5837	15.8359	15.7098	-3.83151		-4.68838	25.7836	28.6087	28.9159	28.7623	9.221		-2.24336	4.73498
320	6wpc	NOR1997	F10		16.51	16.58	16.545	0.0494975	0.44	0.92	0.48	8.5	32.18	31.41	31.795	0.544472	23.69	23.5	23.595	0.13435	0	0	0	0	0	19.4581	19.5619	19.51	21.1471	21.2014	21.1743	1.66428		-4.66093	25.2976	15.9421	16.1052	16.0237	-3.48636		-4.34322	20.2974	29.4678	29.4454	29.4566	9.94655		-1.51781	2.86356
321	6wpc	NOR1996	F1		17.82	18.06	17.94	0.169706	0.47	1.28	0.81	6	25.42	24.57	24.995	0.601041	24.78	25.21	24.995	0.304056	0.3	0.1	0	0	0.1	19.222	20.4778	19.8499	20.7519	20.647	20.6994	0.849519		-5.47568	44.4985	15.6226	16.0621	15.8424	-4.00756		-4.86443	29.1299	27.5632	27.4884	27.5258	7.67586		-3.7885	13.8182
322	6wpc	NOR1996	F2		16.51	16.21	16.36	0.212132	0.41	3.06	2.65	5.8	28.68	28.5	28.59	0.127279	24.06	24.09	24.075	0.0212132	0	0	0	0	0	18.9945	19.6877	19.3411	20.2794	20.1518	20.2156	0.874427		-5.45078	43.7368	14.7805	14.8766	14.8285	-4.51262		-5.36949	41.3407	27.7192	27.5115	27.6154	8.27423		-3.19013	9.12692
323	6wpc	NOR1996	F3		17.11	17.1	17.105	0.00707107	0.47	1.01	0.54	7	32.33	31.67	32	0.46669	24.56	24.82	24.69	0.183848	0.4	0.3	0.2	0.4	0.325	18.0902	19.5156	18.8029	21.0111	21.0135	21.0123	2.20939		-4.11581	17.3373	16.1902	16.6211	16.4057	-2.39723		-3.2541	9.54072	28.876	29.1957	29.0359	10.233		-1.23139	2.34793
324	6wpc	NOR1996	F4		17.84	17.86	17.85	0.0141421	0.48	1.05	0.57	6.1	30.97	30.18	30.575	0.558614	24.23	24.67	24.45	0.311127	0	0	0	0	0	17.789	19.3648	18.5769	21.7172	21.8158	21.7665	3.18962		-3.13559	8.78832	16.964	17.6096	17.2868	-1.29012		-2.14699	4.42903	29.3569	29.6082	29.4826	10.9057		-0.558694	1.47294
325	6wpc	NOR1996	F5		17.9	17.39	17.645	0.360624	0.49	1.2	0.71	7.3	33.93	33.68	33.805	0.176777	23.96	24.3	24.13	0.240416	0.2	0	0	0	0.05	17.3415	19.1475	18.2445	21.0767	21.0435	21.0601	2.81556		-3.50964	11.3896	15.8074	16.6597	16.2336	-2.01098		-2.86784	7.29974	27.7317	27.9355	27.8336	9.58908		-1.87527	3.6687
326	6wpc	NOR1996	F6		17.94	17.86	17.9	0.0565685	0.55	1.18	0.63	7	33.97	33.9	33.935	0.0494975	23.21	23.71	23.46	0.353553	0.1	0.3	0.2	0	0.15	16.8543	18.1093	17.4818	20.8469	21.0284	20.9376	3.45584		-2.86936	7.30743	14.9003	16.3316	15.616	-1.86583		-2.7227	6.60108	27.0627	27.1911	27.1269	9.6451		-1.81925	3.52898
327	6wpc	NOR1996	F7		16.61	16.93	16.77	0.226274	0.52	1.09	0.57	7.4	32.14	31.43	31.785	0.502046	25.61	25.85	25.73	0.169706	0	0	0	0	0	17.9259	19.5526	18.7392	21.4346	21.5608	21.4977	2.75844		-3.56676	11.8496	17.1815	17.8812	17.5313	-1.20793		-2.0648	4.18375	29.1342	29.2458	29.19	10.4508		-1.01356	2.01889
328	6wpc	NOR1996	F8		16.14	15.86	16	0.19799	0.48	1.34	0.86	7.3	32.37	32.18	32.275	0.13435	23.51	23.61	23.56	0.0707107	0	0	0	0	0	17.2557	18.9921	18.1239	21.4194	21.6113	21.5154	3.39147		-2.93373	7.64085	16.7675	17.7737	17.2706	-0.853305		-1.71017	3.272	28.6929	28.9401	28.8165	10.6926		-0.771766	1.70736
329	6wpc	NOR1996	F9		19.15	19.38	19.265	0.162635	0.46	1.47	1.01	7.8	35.35	34.41	35	0.66468	25.19	25.17	25.18	0.0141421	0	0	0	0	0	18.4675	18.9188	18.6932	19.0206	18.8009	18.9108	0.217614		-6.10759	68.9553	12.7026	12.3162	12.5094	-6.18374		-7.0406	131.654	28.8112	28.887	28.8491	10.1559		-1.30844	2.47673
330	6wpc	NOR1996	F10		18.03	17.96	17.995	0.0494975	0.44	1.1	0.66	7.8	32.31	31.31	31.81	0.707107	24.84	24.71	24.775	0.0919239	0	1.09	0.65	0	0.435	19.8133	20.2342	20.0237	21.0142	20.9139	20.964	0.94029		-5.38491	41.785	15.4863	15.4323	15.4593	-4.56444		-5.42131	42.8527	28.397	28.3649	28.3809	8.35718		-3.10718	8.61696
331	6wpc	NOR1988	F1		17.22	17.06	17.14	0.113137	0.46	2	1.54	4.9	28.88	28.81	28.845	0.0494975	24.11	23.9	24.005	0.148492	0	0.3	0	0	0.075	20.5581	21.1937	20.8759	21.4054	21.5052	21.4553	0.579388		-5.74582	53.6615	14.4559	14.4102	14.433	-6.44289		-7.29975	157.56	26.2961	26.4696	26.3828	5.50694		-5.95741	62.1383
332	6wpc	NOR1988	F2		15.56	15.46	15.51	0.0707107	0.45	5.4	4.95	6.1	29.66	29.18	29.42	0.339411	21.9	21.69	21.795	0.148492	0	0	0	0	0	19.8304	20.0464	19.9384	19.0325	19.066	19.0492	-0.889134		-7.21434	148.502	12.1621	11.7511	11.9566	-7.98182		-8.83869	457.837	23.9695	23.95	23.9597	4.02136		-7.443	174.006
333	6wpc	NOR1988	F3		19.86	19.16	19.51	0.494975	0.56	1.27	0.71	6	30.58	30.31	30.445	0.190919	23.94	23.6	23.77	0.240416	0.7	1	0.2	0	0.475	20.0297	20.4458	20.2377	20.4877	20.55	20.5188	0.281099		-6.0441	65.9867	15.2759	14.4645	14.8702	-5.36752		-6.22439	74.7699	27.0953	27.0223	27.0588	6.82113		-4.64322	24.989
334	6wpc	NOR1988	F4		18.32	18.35	18.335	0.0212132	0.47	1.56	1.09	5.3	34.77	34.6	34.685	0.120208	24.61	24.23	24.42	0.268701	0	0.5	0	0	0.125	21.2856	21.4994	21.3925	19.419	19.6444	19.5317	-1.86083		-8.18603	291.233	12.7155	12.0133	12.3644	-9.0281		-9.88497	945.521	21.3912	21.5793	21.4852	0.0927249		-11.3716	2649.73
335	6wpc	NOR1988	F5		19.69	19.48	19.585	0.148492	0.44	1.27	0.83	5.8	33.09	32.58	32.835	0.360624	24.64	24.26	24.45	0.268701	0.2	0.3	0.7	0.5	0.425	20.0414	20.4867	20.264	20.8025	21.0603	20.9314	0.667379		-5.65782	50.4864	15.6592	15.0083	15.3338	-4.93027		-5.78714	55.2208	26.6307	26.796	26.7133	6.44929		-5.01506	32.3359
336	6wpc	NOR1988	F6		20.27	20.4	20.335	0.0919239	0.57	1.1	0.53	6.5	No Cq	34.4	35	-	24.23	24.21	24.22	0.0141421		2	0.8	0	0.933333	19.1115	19.9282	19.5199	21.5447	21.7426	21.6437	2.12382		-4.20138	18.3968	16.9443	16.6612	16.8027	-2.71711		-3.57398	11.909	26.9126	26.9903	26.9514	7.43158		-4.03277	16.3676
337	6wpc	NOR1988	F7		18.7	18.78	18.74	0.0565685	0.55	1.19	0.64	5.5	34.25	33.9	34.075	0.247487	23.34	23.12	23.23	0.155563	0.4	1	0.8	0	0.55	19.8882	19.8055	19.8469	21.5366	21.2809	21.4087	1.56186		-4.76334	27.1587	16.3679	16.4253	16.3966	-3.45024		-4.30711	19.7956	28.7763	28.3867	28.5815	8.73462		-2.72974	6.63336
338	6wpc	NOR1988	F8		18.23	18.39	18.31	0.113137	0.47	1.62	1.15	4.8	33.08	32.5	32.79	0.410122	24.74	24.34	24.54	0.282843	0	0	0	0	0	20.1741	20.0705	20.1223	21.1656	21.3507	21.2582	1.13587		-5.18933	36.4875	16.0864	15.9512	16.0188	-4.10349		-4.96036	31.1327	27.2062	27.218	27.2121	7.08986		-4.3745	20.7422
339	6wpc	NOR1988	F9		15.52	15.59	15.555	0.0494975	0.47	4.62	4.15	5.7	No Cq	No Cq	35	-	22.01	22.39	22.2	0.268701	0	0	0	0	0	19.9032	19.6831	19.7931	21.4901	21.4738	21.482	1.68884		-4.63636	24.8705	13.6408	13.8966	13.7687	-6.02447		-6.88134	117.893	25.402	25.3538	25.3779	5.58479		-5.87957	58.8744
340	6wpc	NOR1988	F10		19.68	19.87	19.775	0.13435	0.59	1.29	0.7	4.6	No Cq	No Cq	35	-	25.44	25.2	25.32	0.169706	0.3	0.5	0.5	0.2	0.375	19.1172	19.0007	19.0589	22.2403	22.2488	22.2446	3.18564		-3.13956	8.81256	17.2066	17.2336	17.2201	-1.83884		-2.69571	6.47873	28.5171	28.6405	28.5788	9.51987		-1.94449	3.84901
341	6wpc	CAN BC	F1		21.7	21.76	21.73	0.0424264	0.53	0.79	0.26	7.6	No Cq	No Cq	35	-	27.5	27.48	27.49	0.0141421	0	0.2	0	0	0.05	19.8305	19.2055	19.518	21.6402	21.7156	21.6779	2.15991		-4.16529	17.9423	16.1841	16.395	16.2896	-3.22844		-4.08531	16.9747	28.2431	28.3551	28.2991	8.7811		-2.68325	6.42301
342	6wpc	CAN BC	F2		18.87	18.67	18.77	0.141421	0.55	0.81	0.26	7.6	No Cq	No Cq	35	-	25.9	26.02	25.96	0.0848528	0	0	0	0	0	19.839	19.1803	19.5097	21.5118	21.7309	21.6214	2.11168		-4.21352	18.5522	16.9206	16.7746	16.8476	-2.66207		-3.51894	11.4632	30.2462	30.252	30.2491	10.7394		-0.724956	1.65285
343	6wpc	CAN BC	F3		20.67	20.34	20.505	0.233345	0.56	0.88	0.32	7.2	No Cq	No Cq	35	-	24.55	24.76	24.655	0.148492		1.3	1	1.3	1.2	18.8078	18.2963	18.5521	21.9346	22.0677	22.0011	3.44909		-2.87612	7.34171	18.1366	18.3253	18.231	-0.32111		-1.17798	2.2626	29.018	29.0525	29.0352	10.4832		-0.981171	1.97407
344	6wpc	CAN BC	F4		20.95	20.95	20.95	0	0.56	0.82	0.26	7.4	No Cq	No Cq	35	-	24.69	24.61	24.65	0.0565685	0	0	0	0	0	20.029	19.7143	19.8717	23.4967	23.6228	23.5597	3.68805		-2.63715	6.22102	17.9417	18.0987	18.0202	-1.85151		-2.70837	6.53585	29.9137	30.0842	29.9989	10.1273		-1.33708	2.5264
345	6wpc	CAN BC	F5		21.08	21.13	21.105	0.0353553	0.53	0.73	0.2	8.6	No Cq	No Cq	35	-	25.29	25.13	25.21	0.113137	0	0	0	0	0	19.2049	20.0445	19.6247	21.8114	21.5725	21.692	2.06731		-4.2579	19.1317	16.1767	16.7579	16.4673	-3.15737		-4.01424	16.1587	30.1352	29.7452	29.9402	10.3155		-1.14881	2.21732
346	6wpc	CAN BC	F6		20.98	20.78	20.88	0.141421	0.55	0.91	0.36	8.4	No Cq	No Cq	35	-	25.85	25.65	25.75	0.141421	0.3	0.6	0.4	0	0.325	18.2133	19.0201	18.6167	20.2779	20.1839	20.2309	1.61419		-4.71102	26.1913	15.9319	16.3274	16.1296	-2.48705		-3.34392	10.1536	27.3285	27.7002	27.5143	8.89767		-2.56669	5.92447
347	6wpc	CAN BC	F7		21.06	21.27	21.165	0.148492	0.52	1.01	0.49	6.3	No Cq	No Cq	35	-	25.72	26.3	26.01	0.410122	0	0	0	0	0	18.494	19.7779	19.136	21.0876	21.0842	21.0859	1.94995		-4.37526	20.7531	16.3045	16.8011	16.5528	-2.58318		-3.44005	10.8532	27.4691	27.4801	27.4746	8.33865		-3.1257	8.72832
348	6wpc	CAN BC	F8		20.65	20.42	20.535	0.162635	0.56	1.26	0.7	6.6	No Cq	No Cq	35	-	24.5	24.49	24.495	0.00707107	0	0	0	0.1	0.025	17.8117	19.2168	18.5143	20.4879	20.4748	20.4814	1.96709		-4.35811	20.508	16.0416	16.3631	16.2024	-2.31193		-3.1688	8.99298	27.3774	27.4945	27.436	8.92167		-2.54269	5.82673
349	6wpc	CAN BC	F9		21.14	20.95	21.045	0.13435	0.55	1.06	0.51	6.6	No Cq	No Cq	35	-	22.52	22.72	22.62	0.141421		2	2	1.4	1.8	18.3185	19.7468	19.0326	22.0037	22.0534	22.0285	2.9959		-3.3293	10.0512	16.3466	17.077	16.7118	-2.32084		-3.17771	9.04871	28.8342	28.7604	28.7973	9.76468		-1.69967	3.24828
350	6wpc	CAN BC	F10		20.54	20.5	20.52	0.0282843	0.47	0.88	0.41	6.4	No Cq	No Cq	35	-	26.42	26.59	26.505	0.120208	0	0	0	0	0	19.0833	20.5551	19.8192	21.6409	21.7975	21.7192	1.89995		-4.42525	21.4849	15.7728	16.1444	15.9586	-3.8606		-4.71747	26.3087	27.7979	27.8517	27.8248	8.00558		-3.45878	10.995
351	6wpc	Control	F1		No Cq	No Cq	35	-	0.45	0.6	0.15	8.9	-	-	-	-	-	-	-	-	0	0	0	0	0	17.2404	19.1108	18.1756	25.6244	25.7348	25.6796	7.50408		1.17887	0.441696	20.9771	21.1915	21.0843	2.90876		2.05189	0.241168	30.5236	30.5035	30.5135	12.338		0.873597	0.545784
352	6wpc	Control	F2		No Cq	No Cq	35	-	0.45	0.59	0.14	9.2	-	-	-	-	-	-	-	-	0	0	0	0	0	17.9373	19.4175	18.6774	24.4031	24.7358	24.5694	5.89207		-0.433134	1.35016	19.4917	19.5524	19.5221	0.844692		-0.0121759	1.00848	30.9031	31.1319	31.0175	12.3401		0.875732	0.544977
353	6wpc	Control	F3		No Cq	No Cq	35	-	0.41	0.56	0.15	8.7	-	-	-	-	-	-	-	-	0	0	0	0	0	21.4682	21.0224	21.2453	25.7291	25.8275	25.7783	4.53302		-1.79218	3.46338	20.7558	20.2876	20.5217	-0.723587		-1.58046	2.99064	31.3005	31.599	31.4498	10.2045		-1.25989	2.39478
354	6wpc	Control	F4		No Cq	No Cq	35	-	0.43	0.58	0.15	8.8	-	-	-	-	-	-	-	-	0	0	0	0.1	0.025	19.8367	18.2256	19.0311	26.3894	26.3586	26.374	7.34289		1.01769	0.493908	21.4368	21.3326	21.3847	2.35356		1.49669	0.354366	30.7383	30.6965	30.7174	11.6862		0.221876	0.85745
355	6wpc	Control	F5		No Cq	No Cq	35	-	0.39	0.54	0.15	8.2	-	-	-	-	-	-	-	-	0	0	0	0	0	19.8365	18.9714	19.404	24.8299	24.8422	24.836	5.43208		-0.893127	1.8572	18.4552	19.0687	18.7619	-0.64202		-1.49889	2.82625	29.529	29.7174	29.6232	10.2193		-1.24508	2.37032
356	6wpc	Control	F6		No Cq	No Cq	35	-	0.39	0.55	0.16	9.5	-	-	-	-	-	-	-	-	0.1	0	0	0	0.025	19.8556	18.9378	19.3967	25.2957	25.3634	25.3296	5.93287		-0.392329	1.31251	19.6806	19.8114	19.746	0.349286		-0.507582	1.42167	30.6341	30.6792	30.6566	11.2599		-0.204421	1.15222
357	6wpc	Control	F7		No Cq	No Cq	35	-	0.51	0.68	0.17	7.5	-	-	-	-	-	-	-	-	0	0	0	0	0	19.4024	18.9058	19.1541	26.1362	26.3003	26.2182	7.06412		0.738916	0.59919	20.1164	20.491	20.3037	1.14956		0.292695	0.816376	29.2375	29.2258	29.2316	10.0775		-1.38682	2.61502
358	6wpc	Control	F8		No Cq	No Cq	35	-	0.4	0.56	0.16	9.8	-	-	-	-	-	-	-	-	0	0.2	0	0	0.05	18.6156	17.7394	18.1775	24.6003	24.9112	24.7558	6.57826		0.253061	0.839114	19.0794	19.3023	19.1908	1.01334		0.156468	0.897219	30.7695	30.8331	30.8013	12.6238		1.15947	0.447676
359	6wpc	Control	F9		No Cq	No Cq	35	-	0.41	0.58	0.17	9	-	-	-	-	-	-	-	-	0.1	0	0	0	0.025	18.5833	18.2591	18.4212	26.1212	26.3959	26.2585	7.83733		1.51212	0.350595	19.2199	20.0508	19.6353	1.21414		0.357269	0.780641	30.4102	30.707	30.5586	12.1374		0.673009	0.627197
360	6wpc	Control	F10		No Cq	No Cq	35	-	0.42	0.6	0.18	8.5	-	-	-	-	-	-	-	-	0	0	0	0	0	19.7251	17.3473	18.5362	23.5467	23.7963	23.6715	5.13531	6.3252	-1.18989	2.28135	18.7385	18.5358	18.6372	0.10096	0.856868	-0.755909	1.68869	30.3437	30.2425	30.2931	11.7569	11.4644	0.292533	0.816467
361	8wpc	NOR2018 SF	F1		18.09	18.28	18.185	0.13435	0.46	0.71	0.25	7.6	26.7	26.31	26.505	0.275772	28.14	28.13	28.135	0.00707107	0	1.2	2	2.2	1.35	-	-		-	-						-	-						-	-
362	8wpc	NOR2018 SF	F2		18.21	17.95	18.08	0.183848	0.5	0.83	0.33	8.2	23.91	23.85	23.88	0.0424264	25.35	25.7	25.525	0.247487	0	1	1	1	0.75	-	-		-	-						-	-						-	-
363	8wpc	NOR2018 SF	F3		17.29	16.67	16.98	0.438406	0.53	0.82	0.29	7.9	25.41	24.4	24.905	0.714178	27.08	27.11	27.095	0.0212132	1.7	2.3	2.8	2.8	2.4	-	-		-	-						-	-						-	-
364	8wpc	NOR2018 SF	F4		16.26	16.65	16.455	0.275772	0.53	0.88	0.35	8.4	25.13	24.73	24.93	0.282843	27.39	27.27	27.33	0.0848528	0	1.5	1.5	2	1.25	-	-		-	-						-	-						-	-
365	8wpc	NOR2018 SF	F5		17.83	17.93	17.88	0.0707107	0.48	0.8	0.32	7.1	25.61	25.02	25.315	0.417193	27.38	27.59	27.485	0.148492	0.1	1	1.8	1.8	1.175	-	-		-	-						-	-						-	-
366	8wpc	NOR2018 SF	F6		15.7	15.71	15.705	0.00707107	0.5	0.96	0.46	7.4	27.97	27.66	27.815	0.219203	26.14	25.96	26.05	0.127279	1.3	1.6	2.3	2.3	1.875	-	-		-	-						-	-						-	-
367	8wpc	NOR2018 SF	F7		17.55	17.52	17.535	0.0212132	0.54	0.79	0.25	9.6	27.94	27.75	27.845	0.13435	26.89	26.94	26.915	0.0353553	1	2.1	2.3	2.1	1.875	-	-		-	-						-	-						-	-
368	8wpc	NOR2018 SF	F8		17.91	17.9	17.905	0.00707107	0.48	0.77	0.29	8.2	23.35	23.02	23.185	0.233345	26.27	25.99	26.13	0.19799	1.5	2.5	2.2	2	2.05	-	-		-	-						-	-						-	-
369	8wpc	NOR2018 SF	F9		17.92	17.98	17.95	0.0424264	0.49	0.78	0.29	7.5	27.25	27.31	27.28	0.0424264	27.32	27.3	27.31	0.0141421	0.2	2.2	1.8	2	1.55	-	-		-	-						-	-						-	-
370	8wpc	NOR2018 SF	F10		21.61	21.78	21.695	0.120208	0.45	0.73	0.28	8.6	29.25	28.06	28.655	0.841457	24.52	24.55	24.535	0.0212132	0	0.7	0.7	0.7	0.525	-	-		-	-						-	-						-	-
371	8wpc	NOR2018 NL	F1		24.17	24.68	24.425	0.360624	0.41	0.58	0.17	9.5	32.12	31.95	32.035	0.120208	24.77	24.69	24.73	0.0565685	0	0.2	0.2	0.6	0.25	-	-		-	-						-	-						-	-
372	8wpc	NOR2018 NL	F2		22	21.71	21.855	0.205061	0.45	0.66	0.21	7.6	28.88	28.14	28.51	0.523259	24.39	24.32	24.355	0.0494975		1.5	1.3	1.9	1.56667	-	-		-	-						-	-						-	-
373	8wpc	NOR2018 NL	F3		17.47	17.15	17.31	0.226274	0.52	0.89	0.37	7.1	25.37	25.19	25.28	0.127279	25.31	25.31	25.31	0	2.1	2	2.3	2.2	2.15	-	-		-	-						-	-						-	-
374	8wpc	NOR2018 NL	F4		22.65	23.04	22.845	0.275772	0.48	0.66	0.18	8.6	30.57	29.63	30.1	0.66468	26.74	26.86	26.8	0.0848528	0	0	0.2	0.2	0.1	-	-		-	-						-	-						-	-
375	8wpc	NOR2018 NL	F5		21.63	21.23	21.43	0.282843	0.49	0.68	0.19	9.6	31.32	30.47	30.895	0.601041	25.45	25.66	25.555	0.148492	0	0	0	0.5	0.125	-	-		-	-						-	-						-	-
376	8wpc	NOR2018 NL	F6		21.83	22	21.915	0.120208	0.51	0.69	0.18	7.1	28	27.87	27.935	0.0919239	27.49	27.55	27.52	0.0424264	0.1	0.7	0.7	0.9	0.6	-	-		-	-						-	-						-	-
377	8wpc	NOR2018 NL	F7		16.19	16.11	16.15	0.0565685	0.53	1.04	0.51	8	26.79	27.84	27.315	0.742462	26.75	26.82	26.785	0.0494975	2.8	3	2.8	2.8	2.85	-	-		-	-						-	-						-	-
378	8wpc	NOR2018 NL	F8		21.74	22.08	21.91	0.240416	0.49	0.7	0.21	8.6	33.65	32.55	33.1	0.777817	25.46	25.34	25.4	0.0848528		1	1	1	1	-	-		-	-						-	-						-	-
379	8wpc	NOR2018 NL	F9		17.66	17.65	17.655	0.00707107	0.43	0.74	0.31	7.2	33.76	32.94	33.35	0.579828	27.02	27.26	27.14	0.169706	0	1	0.6	2.2	0.95	-	-		-	-						-	-						-	-
380	8wpc	NOR2018 NL	F10		21.2	21.48	21.34	0.19799	0.45	0.74	0.29	7.2	No Cq	No Cq	35	-	28.82	28.93	28.875	0.0777817	0	1	1	1.1	0.775	-	-		-	-						-	-						-	-
381	8wpc	NOR1997	F1		17.7	17.41	17.555	0.205061	0.44	0.78	0.34	8.4	25.45	25.81	25.63	0.254558	25.74	25.75	25.745	0.00707107		0.4	0	0	0.133333	-	-		-	-						-	-						-	-
382	8wpc	NOR1997	F2		23.86	24.07	23.965	0.148492	0.46	0.65	0.19	8.6	No Cq	No Cq	35	-	27.99	27.83	27.91	0.113137	0	0	0	0	0	-	-		-	-						-	-						-	-
383	8wpc	NOR1997	F3		17.41	17.44	17.425	0.0212132	0.48	0.86	0.38	8	26.75	26.42	26.585	0.233345	na	na	na	na	0	0	0	0.2	0.05	-	-		-	-						-	-						-	-
384	8wpc	NOR1997	F4		15.89	16.27	16.08	0.268701	0.54	1.09	0.55	8.2	30.45	30.75	30.6	0.212132	25.28	25.26	25.27	0.0141421	0.3	0.2	0	0.2	0.175	-	-		-	-						-	-						-	-
385	8wpc	NOR1997	F5		15.72	15.41	15.565	0.219203	0.45	1.12	0.67	8.2	27.96	26.66	27.31	0.919239	25.33	25.36	25.345	0.0212132	0	0.3	1.2	1.3	0.7	-	-		-	-						-	-						-	-
386	8wpc	NOR1997	F6		16.89	16.92	16.905	0.0212132	0.51	1.07	0.56	8.3	25.29	24.51	24.9	0.551543	25.83	25.56	25.695	0.190919	0	0.2	0	0.8	0.25	-	-		-	-						-	-						-	-
387	8wpc	NOR1997	F7		16.04	15.74	15.89	0.212132	0.47	1.12	0.65	9	22.34	21.5	21.92	0.59397	26.74	26.31	26.525	0.304056	0	0.1	0.7	0.8	0.4	-	-		-	-						-	-						-	-
388	8wpc	NOR1997	F8		16.63	16.75	16.69	0.0848528	0.43	1	0.57	9	25.35	24.65	25	0.494975	25.01	25.17	25.09	0.113137	0	0.3	0.5	0.5	0.325	-	-		-	-						-	-						-	-
389	8wpc	NOR1997	F9		19.71	19.56	19.635	0.106066	0.47	0.72	0.25	8.8	25.12	24.89	25.005	0.162635	25.05	25.03	25.04	0.0141421	0	0	0	0	0	-	-		-	-						-	-						-	-
390	8wpc	NOR1997	F10		14.95	15.14	15.045	0.13435	0.48	1.12	0.64	8.3	24.66	23.32	23.99	0.947523	25.5	25.36	25.43	0.0989949	0.2	0	0	0	0.05	-	-		-	-						-	-						-	-
391	8wpc	NOR1996	F1		18.01	17.58	17.795	0.304056	0.49	1.21	0.72	8.1	30.95	30.77	30.86	0.127279	25.82	25.88	25.85	0.0424264	0	0.8	0.6	1.3	0.675	-	-		-	-						-	-						-	-
392	8wpc	NOR1996	F2		16.83	16.81	16.82	0.0141421	0.5	1.01	0.51	8.4	27.47	27.65	27.56	0.127279	25.13	24.68	24.905	0.318198	0	0.4	0	0.4	0.2	-	-		-	-						-	-						-	-
393	8wpc	NOR1996	F3		17.1	17.3	17.2	0.141421	0.54	1.08	0.54	7.2	26.9	26.61	26.755	0.205061	25.47	25.34	25.405	0.0919239	0	1.2	1	1.3	0.875	-	-		-	-						-	-						-	-
394	8wpc	NOR1996	F4		17.9	18.04	17.97	0.0989949	0.51	1.21	0.7	7.3	29.37	28.77	29.07	0.424264	25.08	25.11	25.095	0.0212132	0	2	1.8	1.5	1.325	-	-		-	-						-	-						-	-
395	8wpc	NOR1996	F5		17.02	16.76	16.89	0.183848	0.5	1.14	0.64	9.1	27.59	27.68	27.635	0.0636396	24.83	24.82	24.825	0.00707107	0	1.7	1.4	1	1.025	-	-		-	-						-	-						-	-
396	8wpc	NOR1996	F6		18.6	18.79	18.695	0.13435	0.51	0.89	0.38	8.2	29.27	28.87	29.07	0.282843	26.32	25.61	25.965	0.502046	0	0.5	0.7	1	0.55	-	-		-	-						-	-						-	-
397	8wpc	NOR1996	F7		17.81	17.53	17.67	0.19799	0.51	1.11	0.6	8	28.5	28.38	28.44	0.0848528	25.53	25.5	25.515	0.0212132	0.5	1.5	1.3	1.2	1.125	-	-		-	-						-	-						-	-
398	8wpc	NOR1996	F8		17.45	17.34	17.395	0.0777817	0.51	1.33	0.82	7.6	29.69	30.06	29.875	0.26163	24.2	24.83	24.515	0.445477	0.5	0.4	0.6	0.8	0.575	-	-		-	-						-	-						-	-
399	8wpc	NOR1996	F9		16.72	16.93	16.825	0.148492	0.49	1.18	0.69	7.9	31.97	32.1	32.035	0.0919239	27.94	27.96	27.95	0.0141421	0	0.2	0	0.3	0.125	-	-		-	-						-	-						-	-
400	8wpc	NOR1996	F10		18.72	18.93	18.825	0.148492	0.54	0.97	0.43	9.1	No Cq	No Cq	35	-	25.02	25	25.01	0.0141421	0.4	2.6	2	1	1.5	-	-		-	-						-	-						-	-
401	8wpc	NOR1988	F1		20.09	19.78	19.935	0.219203	0.56	0.95	0.39	7.7	29.79	29.63	29.71	0.113137	27.94	27.66	27.8	0.19799	0	2.2	1.6	1.3	1.275	-	-		-	-						-	-						-	-
402	8wpc	NOR1988	F2		20.71	20.74	20.725	0.0212132	0.48	0.85	0.37	6.8	28.69	29.56	29.125	0.615183	29.45	29.36	29.405	0.0636396	0.3	1.4	1.2	1	0.975	-	-		-	-						-	-						-	-
403	8wpc	NOR1988	F3		21.04	20.92	20.98	0.0848528	0.64	0.98	0.34	5.7	31.21	30.97	31.09	0.169706	28.85	29.16	29.005	0.219203	0.7	1.6	1.5	1.4	1.3	-	-		-	-						-	-						-	-
404	8wpc	NOR1988	F4		20.96	20.79	20.875	0.120208	0.54	0.8	0.26	8	29.36	29.72	29.54	0.254558	25.94	25.64	25.79	0.212132	0	0.72	0.85	1	0.6425	-	-		-	-						-	-						-	-
405	8wpc	NOR1988	F5		20.9	20.8	20.85	0.0707107	0.52	0.83	0.31	7.8	29.93	30.32	30.125	0.275772	26.67	26.67	26.67	0	0	1.3	1	1	0.825	-	-		-	-						-	-						-	-
406	8wpc	NOR1988	F6		22.14	21.92	22.03	0.155563	0.67	1	0.33	5.7	32.72	32.41	32.565	0.219203	25.77	25.68	25.725	0.0636396	0.5	1.2	1.3	1.4	1.1	-	-		-	-						-	-						-	-
407	8wpc	NOR1988	F7		21.43	21.71	21.57	0.19799	0.49	0.69	0.2	8.1	33.43	32.97	33.2	0.325269	27.82	27.51	27.665	0.219203	0.3	0.5	0.7	1	0.625	-	-		-	-						-	-						-	-
408	8wpc	NOR1988	F8		21.53	21.25	21.39	0.19799	0.53	0.86	0.33	5.2	No Cq	No Cq	35	-	24.67	24.79	24.73	0.0848528	0	2.3	1.8	1.5	1.4	-	-		-	-						-	-						-	-
409	8wpc	NOR1988	F9		21.18	20.78	20.98	0.282843	0.58	0.84	0.26	6.9	No Cq	No Cq	35	-	24.05	23.43	23.74	0.438406	1	2.4	2.3	1.8	1.875	-	-		-	-						-	-						-	-
410	8wpc	NOR1988	F10		21.13	21.37	21.25	0.169706	0.52	0.84	0.32	7.4	No Cq	No Cq	35	-	25.91	25.56	25.735	0.247487	0	1	0.88	1	0.72	-	-		-	-						-	-						-	-
411	8wpc	CAN BC	F1		21.87	21.7	21.785	0.120208	0.51	0.77	0.26	8.2	No Cq	No Cq	35	-	27.67	27.12	27.395	0.388909		0.9	1	1.3	1.06667	-	-		-	-						-	-						-	-
412	8wpc	CAN BC	F2		21.97	22.32	22.145	0.247487	0.51	0.78	0.27	8.3	No Cq	No Cq	35	-	26.8	26.29	26.545	0.360624	0.1	0.5	0	0.5	0.275	-	-		-	-						-	-						-	-
413	8wpc	CAN BC	F3		22.74	22.96	22.85	0.155563	0.53	0.7	0.17	7.9	34.41	33.59	34	0.579828	25.93	26.59	26.26	0.46669	0.3	0.3	0.3	0.5	0.35	-	-		-	-						-	-						-	-
414	8wpc	CAN BC	F4		21.71	21.68	21.695	0.0212132	0.54	0.78	0.24	8.1	No Cq	No Cq	35	-	27.9	27.93	27.915	0.0212132		1.1	1.3	1	1.13333	-	-		-	-						-	-						-	-
415	8wpc	CAN BC	F5		20.56	20.49	20.525	0.0494975	0.54	0.85	0.31	7.8	No Cq	No Cq	35	-	25.56	25.62	25.59	0.0424264	0	0.2	0	0.3	0.125	-	-		-	-						-	-						-	-
416	8wpc	CAN BC	F6		20.9	20.97	20.935	0.0494975	0.52	0.75	0.23	7.8	No Cq	No Cq	35	-	27.3	26.91	27.105	0.275772	0	0.6	0.9	0.9	0.6	-	-		-	-						-	-						-	-
417	8wpc	CAN BC	F7		22.24	21.95	22.095	0.205061	0.47	0.66	0.19	7.7	No Cq	No Cq	35	-	28.19	28.75	28.47	0.39598	0	0.2	0.2	0.2	0.15	-	-		-	-						-	-						-	-
418	8wpc	CAN BC	F8		21.92	22.14	22.03	0.155563	0.5	0.66	0.16	9.2	No Cq	No Cq	35	-	24.72	24.48	24.6	0.169706	0	0.5	0.7	1	0.55	-	-		-	-						-	-						-	-
419	8wpc	CAN BC	F9		26.49	26.54	26.515	0.0353553	0.49	0.64	0.15	7.6	No Cq	No Cq	35	-	33.6	32.93	33.265	0.473762	0	0	0	0	0	-	-		-	-						-	-						-	-
420	8wpc	CAN BC	F10		22.72	22.72	22.72	0	0.49	0.7	0.21	7.9	No Cq	No Cq	35	-	27.34	26.63	26.985	0.502046		0.4	0	0	0.133333	-	-		-	-						-	-						-	-
421	8wpc	Control	F1		No Cq	No Cq	35	-	0.47	0.63	0.16	9.1	-	-	-	-	-	-	-	-	0	0.2	0	0	0.05	-	-		-	-						-	-						-	-
422	8wpc	Control	F2		No Cq	No Cq	35	-	0.47	0.66	0.19	6.5	-	-	-	-	-	-	-	-	0.7	0	0	0	0.175	-	-		-	-						-	-						-	-
423	8wpc	Control	F3		No Cq	No Cq	35	-	0.51	0.65	0.14	8	-	-	-	-	-	-	-	-	0.1	0	0	0	0.025	-	-		-	-						-	-						-	-
424	8wpc	Control	F4		No Cq	No Cq	35	-	0.52	0.64	0.12	8.9	-	-	-	-	-	-	-	-	0.1	0	0	0.1	0.05	-	-		-	-						-	-						-	-
425	8wpc	Control	F5		No Cq	No Cq	35	-	0.51	0.63	0.12	9.3	-	-	-	-	-	-	-	-	0	0	0	0	0	-	-		-	-						-	-						-	-
426	8wpc	Control	F6		No Cq	No Cq	35	-	0.5	0.62	0.12	8	-	-	-	-	-	-	-	-	0	0	0	0	0	-	-		-	-						-	-						-	-
427	8wpc	Control	F7		No Cq	No Cq	35	-	0.5	0.65	0.15	9.2	-	-	-	-	-	-	-	-	0.1	0	0	0	0.025	-	-		-	-						-	-						-	-
428	8wpc	Control	F8		No Cq	No Cq	35	-	0.41	0.57	0.16	9.3	-	-	-	-	-	-	-	-	0	0	0	0	0	-	-		-	-						-	-						-	-
429	8wpc	Control	F9		No Cq	No Cq	35	-	0.46	0.59	0.13	8.6	-	-	-	-	-	-	-	-	0	0	0	0	0	-	-		-	-						-	-						-	-
430	8wpc	Control	F10		No Cq	No Cq	35	-	0.44	0.6	0.16	8.8	-	-	-	-	-	-	-	-	0	0	0	0	0	-	-		-	-						-	-						-	-
431	10wpc	NOR2018 SF	F1		16.65	16.78	16.715	0.0919239	0.45	0.89	0.44	8	24.69	24.46	24.575	0.162635	27.54	27.44	27.49	0.0707107	0.4	1	1	1.5	0.975	-	-		-	-						-	-						-	-
432	10wpc	NOR2018 SF	F2		17.6	17.25	17.425	0.247487	0.43	0.87	0.44	8.2	29.14	29.43	29.285	0.205061	27.93	27.89	27.91	0.0282843	0.5	0.7	0.8	1	0.75	-	-		-	-						-	-						-	-
433	10wpc	NOR2018 SF	F3		16.59	16.77	16.68	0.127279	0.46	0.89	0.43	7.2	26.45	26.96	26.705	0.360624	25.7	25.73	25.715	0.0212132	0	1.1	1	1.2	0.825	-	-		-	-						-	-						-	-
434	10wpc	NOR2018 SF	F4		21.6	21.49	21.545	0.0777817	0.43	0.66	0.23	7.5	34.89	34.5	34.695	0.275772	29.49	29.45	29.47	0.0282843	0	1.2	0.7	0.6	0.625	-	-		-	-						-	-						-	-
435	10wpc	NOR2018 SF	F5		17.91	17.77	17.84	0.0989949	0.44	0.8	0.36	8.7	31.29	31.05	31.17	0.169706	27.06	26.91	26.985	0.106066	1.21	1	1.46	2.3	1.4925	-	-		-	-						-	-						-	-
436	10wpc	NOR2018 SF	F6		16	16.15	16.075	0.106066	0.45	0.98	0.53	8.3	30.24	30.29	30.265	0.0353553	26.48	26.64	26.56	0.113137	0.8	2	2	2	1.7	-	-		-	-						-	-						-	-
437	10wpc	NOR2018 SF	F7		21.2	21.18	21.19	0.0141421	0.44	0.59	0.15	8.6	31.82	31.43	31.625	0.275772	29.29	29.35	29.32	0.0424264	0	0	0	0	0	-	-		-	-						-	-						-	-
438	10wpc	NOR2018 SF	F8		15.75	15.64	15.695	0.0777817	0.47	0.97	0.5	7.7	No Cq	No Cq	35	-	26.57	26.24	26.405	0.233345	0.5	1.5	1.5	2	1.375	-	-		-	-						-	-						-	-
439	10wpc	NOR2018 SF	F9		16.98	17.24	17.11	0.183848	0.4	0.9	0.5	7.7	27.82	27.57	27.695	0.176777	26.53	26.71	26.62	0.127279	0	0.6	1.5	1.7	0.95	-	-		-	-						-	-						-	-
440	10wpc	NOR2018 SF	F10		16.3	16.06	16.18	0.169706	0.46	0.89	0.43	8	31.88	32.03	31.955	0.106066	27.09	27.27	27.18	0.127279	0.1	1.1	2	2	1.3	-	-		-	-						-	-						-	-
441	10wpc	NOR2018 NL	F1		23.34	23.49	23.415	0.106066	0.41	0.63	0.22	9.2	31.61	31.32	31.465	0.205061	30.69	31.08	30.885	0.275772	0	0	0.1	0.3	0.1	-	-		-	-						-	-						-	-
442	10wpc	NOR2018 NL	F2		26.87	26.92	26.895	0.0353553	0.4	0.59	0.19	9.6	No Cq	No Cq	35	-	28.89	28.25	28.57	0.452548	0	0	0	0	0	-	-		-	-						-	-						-	-
443	10wpc	NOR2018 NL	F3		17.44	17.64	17.54	0.141421	0.41	0.95	0.54	8.5	26.83	27.45	27.14	0.438406	26.1	26.75	26.425	0.459619	1	1.3	1	2.4	1.425	-	-		-	-						-	-						-	-
444	10wpc	NOR2018 NL	F4		18.76	18.9	18.83	0.0989949	0.41	0.74	0.33	9.3	24.46	25.19	24.825	0.516188	28.35	28.54	28.445	0.13435	0	0.8	1	1.5	0.825	-	-		-	-						-	-						-	-
445	10wpc	NOR2018 NL	F5		21.03	20.92	20.975	0.0777817	0.46	0.73	0.27	8	31.68	32.77	32.225	0.770746	29.15	29.47	29.31	0.226274	0	0.6	0.1	0.4	0.275	-	-		-	-						-	-						-	-
446	10wpc	NOR2018 NL	F6		25.88	25.49	25.685	0.275772	0.41	0.58	0.17	8.4	34.18	34.2	34.19	0.0141421	29.97	29.77	29.87	0.141421	0.2	0	0	0	0.05	-	-		-	-						-	-						-	-
447	10wpc	NOR2018 NL	F7		19.41	19.3	19.355	0.0777817	0.41	0.77	0.36	9	28.66	28.72	28.69	0.0424264	27.48	28.07	27.775	0.417193	1.2	1	1.7	1.7	1.4	-	-		-	-						-	-						-	-
448	10wpc	NOR2018 NL	F8		25.65	25.68	25.665	0.0212132	0.42	0.57	0.15	9.6	No Cq	No Cq	35	-	25.49	25.4	25.445	0.0636396	0	0	0	0	0	-	-		-	-						-	-						-	-
449	10wpc	NOR2018 NL	F9		23.34	23.41	23.375	0.0494975	0.43	0.6	0.17	8.3	No Cq	No Cq	35	-					0	0	0	0	0	-	-		-	-						-	-						-	-
450	10wpc	NOR2018 NL	F10		17.8	17.66	17.73	0.0989949	0.45	0.86	0.41	8	29.98	29.97	29.975	0.00707107					0.6	1.8	2	2	1.6	-	-		-	-						-	-						-	-
451	10wpc	NOR1997	F1		15.77	15.47	15.62	0.212132	0.41	1.12	0.71	8.8	27.92	28.67	28.295	0.53033	25.54	25.38	25.46	0.113137	0	0	0	0.5	0.125	-	-		-	-						-	-						-	-
452	10wpc	NOR1997	F2		15.53	15.59	15.56	0.0424264	0.41	1.1	0.69	8.9	27.96	28.84	28.4	0.622254	24.57	24.05	24.31	0.367696	0.1	0.1	0.1	0.1	0.1	-	-		-	-						-	-						-	-
453	10wpc	NOR1997	F3		18.1	18.35	18.225	0.176777	0.43	0.76	0.33	7.9	31.78	32.27	32.025	0.346482	28.14	28.34	28.24	0.141421	0	0.2	0	0.1	0.075	-	-		-	-						-	-						-	-
454	10wpc	NOR1997	F4		16.42	16.41	16.415	0.00707107	0.45	1.03	0.58	8.5	28.88	28.81	28.845	0.0494975	26.26	26.11	26.185	0.106066	0	0.4	0.24	0.35	0.2475	-	-		-	-						-	-						-	-
455	10wpc	NOR1997	F5		15.57	15.64	15.605	0.0494975	0.46	1.1	0.64	8.7	31.06	31.37	31.215	0.219203	26.32	25.77	26.045	0.388909	0.2	0.3	0.3	0.3	0.275	-	-		-	-						-	-						-	-
456	10wpc	NOR1997	F6		20.6	20.4	20.5	0.141421	0.43	0.64	0.21	8.9	34.8	34.17	34.485	0.445477	26.33	26.21	26.27	0.0848528	0.2	0	0.5	0.3	0.25	-	-		-	-						-	-						-	-
457	10wpc	NOR1997	F7		16.2	15.92	16.06	0.19799	0.42	0.93	0.51	8.3	32.58	33.07	32.825	0.346482	26.29	26.57	26.43	0.19799	0	1	0.2	0.2	0.35	-	-		-	-						-	-						-	-
458	10wpc	NOR1997	F8		18.3	18.49	18.395	0.13435	0.41	0.64	0.23	9.8	34.19	34.8	34.495	0.431335	27.57	27.09	27.33	0.339411	0	0	0	0.1	0.025	-	-		-	-						-	-						-	-
459	10wpc	NOR1997	F9		17.58	17.42	17.5	0.113137	0.44	0.81	0.37	9.6	30.5	30.98	30.74	0.339411	27.44	27.28	27.36	0.113137	0	0	0	0	0	-	-		-	-						-	-						-	-
460	10wpc	NOR1997	F10		17.97	18.13	18.05	0.113137	0.36	0.7	0.34	9	33.57	33	33.285	0.403051	24.3	24.59	24.445	0.205061	0	0	0	0.3	0.075	-	-		-	-						-	-						-	-
461	10wpc	NOR1996	F1		17.88	17.91	17.895	0.0212132	0.41	0.96	0.55	7.8	30.38	29.72	30.05	0.46669	26.12	26.82	26.47	0.494975	0	0.5	0	0	0.125	-	-		-	-						-	-						-	-
462	10wpc	NOR1996	F2		16.71	16.87	16.79	0.113137	0.44	1.13	0.69	7.3	25.11	25.23	25.17	0.0848528	26.2	26.14	26.17	0.0424264	0	0	0	0.7	0.175	-	-		-	-						-	-						-	-
463	10wpc	NOR1996	F3		17.72	17.96	17.84	0.169706	0.47	0.87	0.4	8.2	25.24	25.21	25.225	0.0212132	28.8	28.4	28.6	0.282843	0.5	1.3	1.1	0.7	0.9	-	-		-	-						-	-						-	-
464	10wpc	NOR1996	F4		17.03	17.03	17.03	0	0.45	0.82	0.37	8.5	26.17	25.72	25.945	0.318198	26.83	26.79	26.81	0.0282843	0	0.63	0.9	1	0.6325	-	-		-	-						-	-						-	-
465	10wpc	NOR1996	F5		15.99	15.97	15.98	0.0141421	0.45	1.01	0.56	7.9	25.66	26.22	25.94	0.247487	27.26	27.73	27.495	0.33234	0	0.3	0	0.2	0.125	-	-		-	-						-	-						-	-
466	10wpc	NOR1996	F6		17.97	17.93	17.95	0.0282843	0.4	0.75	0.35	8.7	27.54	27.33	27.435	0.148492	27.91	28.2	28.055	0.205061	0.1	0.8	0.7	0.8	0.6	-	-		-	-						-	-						-	-
467	10wpc	NOR1996	F7		16.42	16.09	16.255	0.233345	0.51	1.05	0.54	6.7	32.15	32.54	32.345	0.275772	27.62	28.18	27.9	0.39598	0	0.4	0	0.4	0.2	-	-		-	-						-	-						-	-
468	10wpc	NOR1996	F8		16.26	16.35	16.305	0.0636396	0.47	1.07	0.6	9.4	24.74	24.5	24.62	0.169706	25.63	25.75	25.69	0.0848528	0	0	0	0.3	0.075	-	-		-	-						-	-						-	-
469	10wpc	NOR1996	F9		17.3	16.99	17.145	0.219203	0.4	1.21	0.81	7.7	33.16	33.38	33.27	0.155563	27.78	27.48	27.63	0.212132	0.9	0.7	1	0.9	0.875	-	-		-	-						-	-						-	-
470	10wpc	NOR1996	F10		16.85	16.93	16.89	0.0565685	0.5	1.02	0.52	8.1	31.09	31.64	31.365	0.388909	26.67	26.66	26.665	0.00707107						-	-		-	-						-	-						-	-
471	10wpc	NOR1988	F1		20.1	19.98	20.04	0.0848528	0.41	0.83	0.42	8.7	30.44	30.28	30.36	0.113137	26.89	26.76	26.825	0.0919239	0	0.3	0.5	0.1	0.225	-	-		-	-						-	-						-	-
472	10wpc	NOR1988	F2		19.8	19.72	19.76	0.0565685	0.43	0.82	0.39	9.1	28.08	28.16	28.12	0.0565685	28.64	28.92	28.78	0.19799	0.3	0.3	0	0.3	0.225	-	-		-	-						-	-						-	-
473	10wpc	NOR1988	F3		20.29	20.01	20.15	0.19799	0.49	0.8	0.31	9.3	29.31	28.77	29.04	0.381838	29.59	29.15	29.37	0.311127	0	0.3	0	0	0.075	-	-		-	-						-	-						-	-
474	10wpc	NOR1988	F4		20.49	20.26	20.375	0.162635	0.46	0.76	0.3	8.8	30.85	30.82	30.835	0.0212132	30.01	30.08	30.045	0.0494975	0.2	1.3	0.7	1	0.8	-	-		-	-						-	-						-	-
475	10wpc	NOR1988	F5		21.38	21.62	21.5	0.169706	0.44	0.65	0.21	9.1	29.22	29.44	29.33	0.155563	30.9	31.47	31.185	0.403051	0	0	0.3	0.5	0.2	-	-		-	-						-	-						-	-
476	10wpc	NOR1988	F6		22.3	22.22	22.26	0.0565685	0.49	0.66	0.17	9.6	30.02	29.95	29.985	0.0494975	28.47	28.56	28.515	0.0636396	0	0	0.5	0.2	0.175	-	-		-	-						-	-						-	-
477	10wpc	NOR1988	F7		21.25	20.95	21.1	0.212132	0.43	0.65	0.22	9.5	28.14	28.21	28.175	0.0494975	29.98	29.56	29.77	0.296985	0	0.3	0.3	0.5	0.275	-	-		-	-						-	-						-	-
478	10wpc	NOR1988	F8		19.89	19.99	19.94	0.0707107	0.45	0.81	0.36	8.6	31.31	31.88	31.595	0.403051	28.9	29.3	29.1	0.282843	0	0.6	0.7	0.5	0.45	-	-		-	-						-	-						-	-
479	10wpc	NOR1988	F9		21.11	21.16	21.135	0.0353553	0.43	0.75	0.32	9	28.19	28.26	28.225	0.0494975	28.44	28.37	28.405	0.0494975	0.2	0.5	1	0.5	0.55	-	-		-	-						-	-						-	-
480	10wpc	NOR1988	F10		20.78	20.58	20.68	0.141421	0.46	0.81	0.35	9.6	29.84	31	30.42	0.820244	29.87	30.31	30.09	0.311127	0	0.8	0.5	0.7	0.5	-	-		-	-						-	-						-	-
481	10wpc	CAN BC	F1		22.39	22.3	22.345	0.0636396	0.45	0.68	0.23	8	27.92	28.65	28.285	0.516188	32.27	32.03	32.15	0.169706	0	0.3	0.3	0.5	0.275	-	-		-	-						-	-						-	-
482	10wpc	CAN BC	F2		20.19	20.44	20.315	0.176777	0.47	0.78	0.31	8.1	27.74	27.75	27.745	0.00707107	30.98	30.33	30.655	0.459619	0	0.3	0.3	0	0.15	-	-		-	-						-	-						-	-
483	10wpc	CAN BC	F3		21.66	21.85	21.755	0.13435	0.5	0.68	0.18	9.1	26.57	26.48	26.525	0.0636396	30.69	30.97	30.83	0.19799	0	0	0.1	0	0.025	-	-		-	-						-	-						-	-
484	10wpc	CAN BC	F4		22.58	22.71	22.645	0.0919239	0.44	0.67	0.23	7.6	28.54	28.6	28.57	0.0424264	32.81	32.59	32.7	0.155563	0.5	1	1	0.8	0.825	-	-		-	-						-	-						-	-
485	10wpc	CAN BC	F5		21.97	22.24	22.105	0.190919	0.48	0.7	0.22	7.4	32.42	32.3	32.36	0.0848528	30.97	30.67	30.82	0.212132	0.3	0.8	0.5	1	0.65	-	-		-	-						-	-						-	-
486	10wpc	CAN BC	F6		22.69	22.65	22.67	0.0282843	0.47	0.68	0.21	8	29.78	29.2	29.49	0.410122	30.11	30.09	30.1	0.0141421	0.5	0.5	0	0.3	0.325	-	-		-	-						-	-						-	-
487	10wpc	CAN BC	F7		21.43	21.38	21.405	0.0353553	0.38	0.63	0.25	8.4	27.35	27.34	27.345	0.00707107	30.21	30.71	30.46	0.353553	0	0	0	0	0	-	-		-	-						-	-						-	-
488	10wpc	CAN BC	F8		22.06	22.38	22.22	0.226274	0.41	0.65	0.24	7.4	33.58	33.26	33.42	0.226274	31.49	31.53	31.51	0.0282843	0.1	0.5	0.5	0.7	0.45	-	-		-	-						-	-						-	-
489	10wpc	CAN BC	F9		21.57	21.47	21.52	0.0707107	0.47	0.7	0.23	8	28.07	27.93	28	0.0989949	33.04	33.56	33.3	0.367696	0	0	0.1	0.1	0.05	-	-		-	-						-	-						-	-
490	10wpc	CAN BC	F10		22.15	22.17	22.16	0.0141421	0.47	0.69	0.22	7.3	29.15	29.67	29.41	0.367696	30.97	30.52	30.745	0.318198	0.1	0.8	0.7	0.3	0.475	-	-		-	-						-	-						-	-
491	10wpc	Control	F1		No Cq	No Cq	35	-	0.43	0.62	0.19	7.9	-	-	-	-	-	-	-	-	0	0	0	0	0	-	-		-	-						-	-						-	-
492	10wpc	Control	F2		No Cq	No Cq	35	-	0.42	0.6	0.18	8.7	-	-	-	-	-	-	-	-	0	0	0	0	0	-	-		-	-						-	-						-	-
493	10wpc	Control	F3		No Cq	No Cq	35	-	0.46	0.63	0.17	8.8	-	-	-	-	-	-	-	-	0.3	0	0	0	0.075	-	-		-	-						-	-						-	-
494	10wpc	Control	F4		No Cq	No Cq	35	-	0.41	0.57	0.16	8.9	-	-	-	-	-	-	-	-	0	0	0	0	0	-	-		-	-						-	-						-	-
495	10wpc	Control	F5		No Cq	No Cq	35	-	0.43	0.58	0.15	8.2	-	-	-	-	-	-	-	-	0.1	0	0	0	0.025	-	-		-	-						-	-						-	-
496	10wpc	Control	F6		No Cq	No Cq	35	-	0.45	0.6	0.15	9.3	-	-	-	-	-	-	-	-	0	0	0	0	0	-	-		-	-						-	-						-	-
497	10wpc	Control	F7		No Cq	No Cq	35	-	0.45	0.62	0.17	8.4	-	-	-	-	-	-	-	-	0	0	0	0	0	-	-		-	-						-	-						-	-
498	10wpc	Control	F8		No Cq	No Cq	35	-	0.43	0.58	0.15	8.7	-	-	-	-	-	-	-	-	0	0	0	0	0	-	-		-	-						-	-						-	-
499	10wpc	Control	F9		No Cq	No Cq	35	-	0.42	0.58	0.16	7.9	-	-	-	-	-	-	-	-	0	0	0	0	0	-	-		-	-						-	-						-	-
500	10wpc	Control	F10		No Cq	No Cq	35	-	0.42	0.57	0.15	9.1	-	-	-	-	-	-	-	-	0	0	0	0	0	-	-		-	-						-	-						-	-
